# Supplementary material for: Single Cell Analysis of Gastric Cancer Reveals Non-Defined Telomere Maintenance Mechanism
Source: Cells. 2022 Oct 23;11(21):3342. doi: 10.3390/cells11213342 (PMC9657924; doi:10.3390/cells11213342)
Supplement: Supplementary file 1 [file cells-11-03342-s001.zip]

Archive with 3 entries (3 files):
- supplementary Figure S1.pptx
- Supplementary Table S1.pdf
- Supplementary Table S1.xlsx
