# Supplementary material for: Single Cell Analysis of Gastric Cancer Reveals Non-Defined Telomere Maintenance Mechanism
Source: Cells. 2022 Oct 23;11(21):3342. doi: 10.3390/cells11213342 (PMC9657924; doi:10.3390/cells11213342)
Supplement: Supplementary file 1 [file cells-11-03342-s001.zip › Supplementary Table S1.xlsx]

## Sheet: Supplementary Table S1
ID	theta_1	theta_2	mu_1	mu_2	size_1	size_2	prob_1	prob_2	total_mean_1	total_mean_2	foldChange	log2fc	norm_total_mean_1	norm_total_mean_2	norm_foldChange	chi2LR1	pvalue_LR2	pvalue_LR3	FDR_LR2	FDR_LR3	pvalue	pvalue.adj.FDR	Remark	Type	State
SLC22A18	4.07e-09	2.04e-10	0.132022	0.71134	551000000000	5777861608	1	1	0.132022	0.71134	0.185597	-0.731429	0.132022	0.71134	0.185597	78.7197	2.16e-05	8.17e-07	4.35e-05	1.65e-06	1.11e-16	6.22e-15	NA	DEg	down
PET100	4.01e-09	1.49e-10	0.168539	0.793814	33600000000000	4312373654	1	1	0.168539	0.793814	0.212316	-0.673018	0.168539	0.793814	0.212316	78.4736	5.29e-13	0	2.3e-12	0	1.11e-16	6.22e-15	NA	DEg	down
TMEM256	4.01e-09	1.49e-10	0.168539	0.793814	33600000000000	4312373654	1	1	0.168539	0.793814	0.212316	-0.673018	0.168539	0.793814	0.212316	78.4736	5.29e-13	0	2.3e-12	0	1.11e-16	6.22e-15	NA	DEg	down
HLA-F	4.79e-09	1.53e-10	0.160112	0.773196	3920000000000	4158473840	1	1	0.157303	0.773196	0.203446	-0.691551	0.160112	0.773196	0.207079	78.1077	2.55e-10	0	7.76e-10	0	1.11e-16	6.22e-15	NA	DEg	down
RBM47	4.74e-09	1.73e-10	0.143258	0.731959	1050000000000	5773132112	1	1	0.143258	0.731959	0.195719	-0.708366	0.143258	0.731959	0.195719	77.5017	1.02e-10	3.66e-15	3.19e-10	1.48e-14	1.11e-16	6.22e-15	NA	DEg	down
GHITM	3.5e-09	2.04e-10	0.134831	0.71134	849000000000	5777861608	1	1	0.134831	0.71134	0.189546	-0.722286	0.134831	0.71134	0.189546	77.4091	0.000206656	1.3e-06	0.000366383	2.59e-06	1.11e-16	6.22e-15	NA	DEg	down
FDFT1	3.21e-09	2.05e-10	0.176966	0.804124	149000000000000	2809716875	1	1	0.176966	0.804124	0.220073	-0.657432	0.176966	0.804124	0.220073	77.3631	1.23e-12	0	4.87e-12	0	1.11e-16	6.22e-15	NA	DEg	down
IGHG2	3.31e-09	1.53e-10	0.162921	0.773196	6200000000000	4158473840	1	1	0.162921	0.773196	0.210712	-0.676312	0.162921	0.773196	0.210712	76.9164	1.95e-12	0	7.54e-12	0	1.11e-16	6.22e-15	NA	DEg	down
MT-ND6	2.93e-09	1.63e-10	0.168539	0.783505	3010000000000	4803591413	1	1	0.16573	0.783505	0.211524	-0.67464	0.168539	0.783505	0.215109	76.5296	1.26e-12	0	4.94e-12	0	2.22e-16	1.03e-14	NA	DEg	down
SREK1IP1	5.22e-09	1.73e-10	0.146067	0.731959	1170000000000	5773132112	1	1	0.143258	0.731959	0.195719	-0.708366	0.146067	0.731959	0.199557	76.3402	7.56e-11	7.95e-07	2.42e-10	1.62e-06	2.22e-16	1.03e-14	NA	DEg	down
APP	3.61e-09	1.73e-10	0.146067	0.731959	1920000000000	5773132112	1	1	0.146067	0.731959	0.199557	-0.699933	0.146067	0.731959	0.199557	76.3265	3.99e-11	2.59e-07	1.3e-10	5.43e-07	2.22e-16	1.03e-14	NA	DEg	down
TMEM141	3.61e-09	1.73e-10	0.146067	0.731959	1920000000000	5773132112	1	1	0.146067	0.731959	0.199557	-0.699933	0.146067	0.731959	0.199557	76.3265	3.99e-11	2.59e-07	1.3e-10	5.43e-07	2.22e-16	1.03e-14	NA	DEg	down
NENF	1.71e-09	1.25e-10	0.227528	0.907216	3690000000000	3418816977	1	1	0.227528	0.907216	0.250798	-0.600676	0.227528	0.907216	0.250798	76.285	5.55e-16	0	3.45e-15	0	2.22e-16	1.03e-14	NA	DEg	down
SCP2	4.38e-09	1.53e-10	0.16573	0.773196	4280000000000	4158473840	1	1	0.16573	0.773196	0.214345	-0.668888	0.16573	0.773196	0.214345	75.7701	0.000642862	0	0.00106545	0	2.22e-16	1.03e-14	NA	DEg	down
ARPC1B	3.21e-09	1.49e-10	0.176966	0.793814	149000000000000	4312373654	1	1	0.176966	0.793814	0.222932	-0.651828	0.176966	0.793814	0.222932	75.4699	0.0227414	5.42e-09	0.0302991	1.37e-08	3.33e-16	1.29e-14	NA	DEg	down
CTNND1	3.5e-09	2.17e-10	0.134831	0.701031	849000000000	5896419776	1	1	0.134831	0.701031	0.192333	-0.715946	0.134831	0.701031	0.192333	75.3889	2.74e-08	2.68e-08	7.23e-08	6.26e-08	3.33e-16	1.29e-14	NA	DEg	down
TMBIM1	1.29e-08	3.62e-10	0.109551	0.639175	8699400172	21199995325	1	1	0.106742	0.639175	0.166999	-0.777286	0.109551	0.639175	0.171394	75.1809	0.0480865	2.76e-05	0.0601927	4.72e-05	3.33e-16	1.29e-14	NA	DEg	down
GOLIM4	5.8e-09	2.45e-10	0.117978	0.659794	96078278995	10790561822	1	1	0.117978	0.659794	0.17881	-0.747609	0.117978	0.659794	0.17881	75.1664	0.000180174	4.24e-08	0.000321997	9.53e-08	3.33e-16	1.29e-14	NA	DEg	down
SLC40A1	5.8e-09	2.45e-10	0.117978	0.659794	96078278995	10790561822	1	1	0.117978	0.659794	0.17881	-0.747609	0.117978	0.659794	0.17881	75.1664	0.000180174	4.24e-08	0.000321997	9.53e-08	3.33e-16	1.29e-14	NA	DEg	down
MUC5B	3.96e-09	1.49e-10	0.176966	0.793814	3200000000000	4312373654	1	1	0.174157	0.793814	0.219393	-0.658777	0.176966	0.793814	0.222932	75.0319	1.62e-12	0	6.31e-12	0	3.33e-16	1.29e-14	NA	DEg	down
CD9	5.65e-09	1.45e-10	0.342697	1.12371	78600000000000	2773642177	1	1	0.320225	1.12371	0.284971	-0.5452	0.342697	1.12371	0.304969	74.9779	3.33e-15	0	1.94e-14	0	3.33e-16	1.29e-14	NA	DEg	down
CLDN12	4.07e-09	2.25e-10	0.132022	0.690722	551000000000	6890212512	1	1	0.132022	0.690722	0.191137	-0.718655	0.132022	0.690722	0.191137	74.6565	0.00421425	2.38e-07	0.00638957	5.01e-07	4.44e-16	1.68e-14	NA	DEg	down
CAPZB	3.61e-09	1.89e-10	0.146067	0.721649	1920000000000	5604042640	1	1	0.146067	0.721649	0.202408	-0.693773	0.146067	0.721649	0.202408	74.2689	9.52e-11	6.24e-09	3e-10	1.56e-08	5.55e-16	1.92e-14	NA	DEg	down
ECHS1	4.36e-09	2.17e-10	0.13764	0.701031	780000000000	5896419776	1	1	0.13764	0.701031	0.19634	-0.706991	0.13764	0.701031	0.19634	74.1188	1.55e-05	2.51e-09	3.18e-05	6.51e-09	5.55e-16	1.92e-14	NA	DEg	down
NBL1	3.98e-09	1.63e-10	0.174157	0.783505	104000000000000	4803591413	1	1	0.174157	0.783505	0.22228	-0.6531	0.174157	0.783505	0.22228	74.088	1.4e-05	0	2.9e-05	0	5.55e-16	1.92e-14	NA	DEg	down
CDH17	2.26e-09	1.63e-10	0.171348	0.783505	338000000000000	4803591413	1	1	0.171348	0.783505	0.218695	-0.660162	0.171348	0.783505	0.218695	74.0015	9.97e-13	0	4.07e-12	0	5.55e-16	1.92e-14	NA	DEg	down
MUC17	4.13e-09	2.33e-10	0.129213	0.680412	427000000000	7859436625	1	1	0.129213	0.680412	0.189905	-0.721464	0.129213	0.680412	0.189905	73.9302	0.00979245	4.08e-06	0.0139892	7.53e-06	6.66e-16	2.12e-14	NA	DEg	down
DAD1	4.38e-09	1.71e-10	0.16573	0.762887	4280000000000	4191207398	1	1	0.16573	0.762887	0.217241	-0.663058	0.16573	0.762887	0.217241	73.8546	0.00996264	1.17e-09	0.0142095	3.15e-09	6.66e-16	2.12e-14	NA	DEg	down
SERINC2	5.56e-09	1.71e-10	0.16573	0.762887	2410000000000	4191207398	1	1	0.160112	0.762887	0.209877	-0.678035	0.16573	0.762887	0.217241	73.8149	1.07e-11	3.33e-16	3.86e-11	1.57e-15	6.66e-16	2.12e-14	NA	DEg	down
CDH1	5.52e-09	2.94e-10	0.103933	0.618557	22912739616	32310729871	1	1	0.103933	0.618557	0.168024	-0.774628	0.103933	0.618557	0.168024	73.8134	6.65e-05	6e-05	0.000125301	0.000101341	6.66e-16	2.12e-14	NA	DEg	down
INSIG1	2.95e-09	2.12e-10	0.157303	0.742268	5570000000000	3920176740	1	1	0.157303	0.742268	0.211923	-0.673823	0.157303	0.742268	0.211923	73.4696	1.7e-10	0	5.21e-10	0	7.77e-16	2.43e-14	NA	DEg	down
CAPNS1	3.31e-09	1.92e-10	0.162921	0.752577	6200000000000	3963625004	1	1	0.162921	0.752577	0.216485	-0.664573	0.162921	0.752577	0.216485	73.0664	0.0170868	8.28e-13	0.0232883	2.74e-12	8.88e-16	2.67e-14	NA	DEg	down
COL17A1	5.68e-09	2.76e-10	0.109551	0.628866	38097356296	31416280732	1	1	0.109551	0.628866	0.174203	-0.758943	0.109551	0.628866	0.174203	73.0626	0.00161437	1.51e-06	0.00256253	2.97e-06	8.88e-16	2.67e-14	NA	DEg	down
STK24	2.93e-09	1.71e-10	0.168539	0.762887	3010000000000	4191207398	1	1	0.16573	0.762887	0.217241	-0.663058	0.168539	0.762887	0.220923	72.7159	0.000674717	0	0.00111548	0	1.11e-15	3.22e-14	NA	DEg	down
VEGFA	1.16e-08	1.71e-10	0.168539	0.762887	539000000000	4191207398	1	1	0.160112	0.762887	0.209877	-0.678035	0.168539	0.762887	0.220923	72.7126	8.96e-11	3.33e-16	2.84e-10	1.57e-15	1.11e-15	3.22e-14	NA	DEg	down
MAPK3	7.59e-09	2.45e-10	0.123595	0.659794	70504956727	10790561822	1	1	0.120787	0.659794	0.183067	-0.73739	0.123596	0.659794	0.187324	72.4818	0.00148763	2.1e-08	0.00238385	4.93e-08	1.22e-15	3.48e-14	NA	DEg	down
RIOK3	5.46e-09	2.94e-10	0.106742	0.618557	30678694987	32310729871	1	1	0.106742	0.618557	0.172566	-0.763046	0.106742	0.618557	0.172566	72.3988	8.9e-08	1.53e-06	2.24e-07	3e-06	1.33e-15	3.55e-14	NA	DEg	down
SLC9A3R1	6.19e-09	3.62e-10	0.115169	0.639175	66644769364	21199995325	1	1	0.115169	0.639175	0.180183	-0.744286	0.115169	0.639175	0.180183	72.3897	1.96e-06	4.4e-13	4.38e-06	1.51e-12	1.33e-15	3.55e-14	NA	DEg	down
PTTG1IP	3.45e-09	1.53e-10	0.174157	0.773196	2210000000000	4158473840	1	1	0.171348	0.773196	0.22161	-0.65441	0.174157	0.773196	0.225243	72.3758	0.000266986	1.98e-11	0.000466104	6e-11	1.33e-15	3.55e-14	NA	DEg	down
KRTCAP2	2.54e-09	2.12e-10	0.160112	0.742268	8130000000000	3920176740	1	1	0.160112	0.742268	0.215707	-0.666136	0.160112	0.742268	0.215707	72.3131	0.0229941	0	0.0305901	0	1.33e-15	3.55e-14	NA	DEg	down
VAPA	2.72e-09	2.4e-10	0.199438	0.824742	23600000000000	2300918531	1	1	0.199438	0.824742	0.241819	-0.61651	0.199438	0.824742	0.241819	71.9403	7.11e-10	0	2.08e-09	0	1.67e-15	4.29e-14	NA	DEg	down
IFI6	2.22e-09	0.574062	1.27528	0.992351	7301559670	11268	1	0.999912	1.01404	0.42268	2.39908	0.380045	1.27528	0.42268	3.01713	71.8621	0	0	0	0	1.67e-15	4.29e-14	NA	DEg	up
DMBT1	4.46e-09	2.5e-10	0.120787	0.649485	179000000000	12883729192	1	1	0.120787	0.649485	0.185973	-0.73055	0.120787	0.649485	0.185973	71.7628	1.59e-07	1.41e-05	3.93e-07	2.47e-05	1.78e-15	4.51e-14	NA	DEg	down
GPI	2.41e-09	1.63e-10	0.179775	0.783505	96100000000000	4803591413	1	1	0.179775	0.783505	0.22945	-0.639312	0.179775	0.783505	0.22945	71.5955	1.51e-11	0	5.33e-11	0	2e-15	4.92e-14	NA	DEg	down
RHOF	3.47e-09	2.04e-10	0.148876	0.71134	2490000000000	5777861608	1	1	0.148876	0.71134	0.20929	-0.679251	0.148876	0.71134	0.20929	71.1167	1.14e-10	5.73e-12	3.53e-10	1.82e-11	2.44e-15	5.75e-14	NA	DEg	down
S100A13	3.47e-09	2.04e-10	0.148876	0.71134	2490000000000	5777861608	1	1	0.148876	0.71134	0.20929	-0.679251	0.148876	0.71134	0.20929	71.1167	1.14e-10	5.73e-12	3.53e-10	1.82e-11	2.44e-15	5.75e-14	NA	DEg	down
PSCA	0.0303191	0.763907	0.915394	0.742325	41537.7	12109.4	0.999978	0.999939	0.648876	0.175258	3.70241	0.568485	0.88764	0.175258	5.06477	71.1135	0.000577003	6.06e-13	0.000959874	2.03e-12	2.44e-15	5.75e-14	NA	DEg	up
DNAJC15	2.68e-09	2.05e-10	0.191011	0.804124	156000000000000	2809716875	1	1	0.188202	0.804124	0.234046	-0.630698	0.191011	0.804124	0.23754	71.0537	1.54e-13	1.1e-10	7.07e-13	3.17e-10	2.55e-15	5.92e-14	NA	DEg	down
MPC2	2.68e-09	2.4e-10	0.202247	0.824742	53400000000000	2300918531	1	1	0.199438	0.824742	0.241819	-0.61651	0.202247	0.824742	0.245225	70.8818	2.74e-11	2.16e-09	9.36e-11	5.65e-09	2.78e-15	6.35e-14	NA	DEg	down
RAB1A	4.79e-09	1.73e-10	0.160112	0.731959	3920000000000	5773132112	1	1	0.157303	0.731959	0.214907	-0.667749	0.160112	0.731959	0.218745	70.5548	3.15e-09	1.11e-16	8.66e-09	5.49e-16	3.22e-15	7.26e-14	NA	DEg	down
TSTD1	4.03e-09	1.53e-10	0.179775	0.773196	6010000000000	4158473840	1	1	0.176966	0.773196	0.228876	-0.640399	0.179775	0.773196	0.232509	70.2067	1e-06	0	2.33e-06	0	3.89e-15	8.64e-14	NA	DEg	down
ANXA4	4.36e-09	2.33e-10	0.13764	0.680412	780000000000	7859436625	1	1	0.13764	0.680412	0.20229	-0.694026	0.13764	0.680412	0.20229	70.1499	3.3e-08	6.66e-15	8.69e-08	2.62e-14	4e-15	8.77e-14	NA	DEg	down
ETHE1	1.21e-08	2.31e-10	0.286517	1.01031	508000000000000	6.56625e+08	1	1	0.272472	1.01031	0.269692	-0.569133	0.286517	1.01031	0.283593	70.0824	1.54e-11	0	5.41e-11	0	4.11e-15	8.89e-14	NA	DEg	down
ERRFI1	3.21e-09	1.71e-10	0.176966	0.762887	149000000000000	4191207398	1	1	0.176966	0.762887	0.231969	-0.634569	0.176966	0.762887	0.231969	69.8648	1.22e-07	0	3.02e-07	0	4.55e-15	9.73e-14	NA	DEg	down
JUP	5.49e-09	1.92e-10	0.171348	0.752577	2970000000000	3963625004	1	1	0.16573	0.752577	0.220217	-0.657149	0.171348	0.752577	0.227682	69.7677	0.00347424	5.52e-11	0.00531284	1.62e-10	4.77e-15	1.01e-13	NA	DEg	down
TRAM1	2.41e-09	1.53e-10	0.179775	0.773196	96100000000000	4158473840	1	1	0.179775	0.773196	0.232509	-0.63356	0.179775	0.773196	0.232509	69.7417	3.07e-11	0	1.03e-10	0	4.88e-15	1.02e-13	NA	DEg	down
SMIM24	1.33e-08	2.77e-10	0.191011	0.793814	4060000000000	2237704310	1	1	0.182584	0.793814	0.230009	-0.638256	0.191011	0.793814	0.240625	69.6691	2.26e-11	1.78e-08	7.84e-11	4.24e-08	5e-15	1.03e-13	NA	DEg	down
PTP4A2	3.17e-09	2.05e-10	0.196629	0.804124	22400000000000	2809716875	1	1	0.196629	0.804124	0.244526	-0.611675	0.196629	0.804124	0.244526	69.3589	3.43e-14	0	1.75e-13	0	5.88e-15	1.19e-13	NA	DEg	down
PPP1CB	2.68e-09	2.26e-10	0.202247	0.814433	53400000000000	2496661499	1	1	0.199438	0.814433	0.24488	-0.611047	0.202247	0.814433	0.248329	69.0889	7.48e-13	0	3.14e-12	0	6.66e-15	1.34e-13	NA	DEg	down
BZW1	2.31e-09	1.63e-10	0.188202	0.783505	62900000000000	4803591413	1	1	0.188202	0.783505	0.240205	-0.619417	0.188202	0.783505	0.240205	68.9537	0.000118365	0	0.000216314	0	7.11e-15	1.39e-13	NA	DEg	down
XBP1	1.46e-09	1.13e-10	0.244382	0.896907	5500000000000	4410607780	1	1	0.241573	0.896907	0.26934	-0.569699	0.244382	0.896907	0.272472	68.8819	3e-15	0	1.76e-14	0	7.44e-15	1.44e-13	NA	DEg	down
CAMK2N1	0.403515	2.86e-10	0.654585	1.09278	19268.4	1651190067	0.999966	1	0.342697	1.09278	0.3136	-0.503624	0.390449	1.09278	0.357298	68.7365	2.63e-09	0.000326848	7.27e-09	0.000520385	7.99e-15	1.53e-13	NA	DEg	down
PGK1	1.92e-09	1.17e-10	0.219101	0.845361	7370000000000	3240829858	1	1	0.219101	0.845361	0.259181	-0.586398	0.219101	0.845361	0.259181	68.6616	8.64e-13	0	3.61e-12	0	8.22e-15	1.55e-13	NA	DEg	down
CAPZA2	4.18e-09	3.62e-10	0.123596	0.639175	255000000000	21199995325	1	1	0.123596	0.639175	0.193367	-0.713617	0.123596	0.639175	0.193367	68.4381	0.00346721	3.86e-06	0.00531122	7.18e-06	9.21e-15	1.7e-13	NA	DEg	down
GSKIP	4.18e-09	3.62e-10	0.123596	0.639175	255000000000	21199995325	1	1	0.123596	0.639175	0.193367	-0.713617	0.123596	0.639175	0.193367	68.4381	0.00346721	3.86e-06	0.00531122	7.18e-06	9.21e-15	1.7e-13	NA	DEg	down
CES2	0.511945	2.67e-10	0.753967	0.979381	16013.1	1966581447	0.999953	1	0.325843	0.979381	0.332703	-0.477944	0.367978	0.979381	0.375724	68.3668	2.2e-11	7.45e-12	7.65e-11	2.33e-11	9.55e-15	1.71e-13	NA	DEg	down
IFITM1	2.26e-09	1.92e-10	0.171348	0.752577	338000000000000	3963625004	1	1	0.171348	0.752577	0.227682	-0.642671	0.171348	0.752577	0.227682	68.343	2.82e-11	0	9.47e-11	0	9.66e-15	1.71e-13	NA	DEg	down
MYDGF	2.26e-09	1.92e-10	0.171348	0.752577	338000000000000	3963625004	1	1	0.171348	0.752577	0.227682	-0.642671	0.171348	0.752577	0.227682	68.343	2.82e-11	0	9.47e-11	0	9.66e-15	1.71e-13	NA	DEg	down
H2AFY	2.72e-09	2.05e-10	0.199438	0.804124	23600000000000	2809716875	1	1	0.199438	0.804124	0.248019	-0.605515	0.199438	0.804124	0.248019	68.3414	1.6e-13	0	7.25e-13	0	9.66e-15	1.71e-13	NA	DEg	down
SMDT1	2.07e-09	2.26e-10	0.205056	0.814433	24200000000000	2496661499	1	1	0.205056	0.814433	0.251778	-0.598982	0.205056	0.814433	0.251778	68.2679	2.44e-12	0	9.34e-12	0	9.99e-15	1.74e-13	NA	DEg	down
BCL10	6.88e-09	2.85e-10	0.0983146	0.57732	9784535381	50098346376	1	1	0.0983146	0.57732	0.170295	-0.768798	0.0983146	0.57732	0.170295	68.2529	8.64e-07	4.6e-11	2.01e-06	1.35e-10	1.01e-14	1.75e-13	NA	DEg	down
ALKBH7	4.38e-09	1.73e-10	0.16573	0.731959	4280000000000	5773132112	1	1	0.16573	0.731959	0.22642	-0.645085	0.16573	0.731959	0.22642	68.1801	2.82e-11	1.11e-16	9.47e-11	5.49e-16	1.04e-14	1.78e-13	NA	DEg	down
AGPAT2	2.87e-09	1.53e-10	0.185393	0.773196	53200000000000	4158473840	1	1	0.185393	0.773196	0.239775	-0.620196	0.185393	0.773196	0.239775	68.144	3.97e-12	0	1.49e-11	0	1.07e-14	1.8e-13	NA	DEg	down
TMEM45B	4.13e-09	2.5e-10	0.129213	0.649485	427000000000	12883729192	1	1	0.129213	0.649485	0.198948	-0.701261	0.129213	0.649485	0.198948	67.9129	0.0193763	8.99e-06	0.0260104	1.61e-05	1.2e-14	2.01e-13	NA	DEg	down
NDUFA2	1.95e-09	2.33e-10	0.216292	0.835052	9610000000000	1735124659	1	1	0.216292	0.835052	0.259017	-0.586673	0.216292	0.835052	0.259017	67.8049	1.05e-12	0	4.26e-12	0	1.25e-14	2.08e-13	NA	DEg	down
LAPTM4A	3.3e-09	1.63e-10	0.191011	0.783505	30000000000000	4803591413	1	1	0.191011	0.783505	0.243791	-0.612983	0.191011	0.783505	0.243791	67.7525	6.67e-14	0	3.25e-13	0	1.29e-14	2.11e-13	NA	DEg	down
EIF1AX	2.14e-09	1.17e-10	0.22191	0.845361	4760000000000	3240829858	1	1	0.22191	0.845361	0.262503	-0.580865	0.22191	0.845361	0.262503	67.6705	4.45e-13	0	1.95e-12	0	1.34e-14	2.18e-13	NA	DEg	down
MT-ATP8	3e-09	2.05e-10	0.202247	0.804124	16700000000000	2809716875	1	1	0.202247	0.804124	0.251513	-0.59944	0.202247	0.804124	0.251513	67.4595	1.16e-12	1.77e-13	4.65e-12	6.14e-13	1.49e-14	2.36e-13	NA	DEg	down
ARHGDIA	3.5e-09	2.45e-10	0.134831	0.659794	849000000000	10790561822	1	1	0.134831	0.659794	0.204354	-0.689617	0.134831	0.659794	0.204354	67.4327	4.06e-08	1.71e-07	1.05e-07	3.64e-07	1.51e-14	2.36e-13	NA	DEg	down
CDA	3.5e-09	2.45e-10	0.134831	0.659794	849000000000	10790561822	1	1	0.134831	0.659794	0.204354	-0.689617	0.134831	0.659794	0.204354	67.4327	4.06e-08	1.71e-07	1.05e-07	3.64e-07	1.51e-14	2.36e-13	NA	DEg	down
HADHA	3.5e-09	2.45e-10	0.134831	0.659794	849000000000	10790561822	1	1	0.134831	0.659794	0.204354	-0.689617	0.134831	0.659794	0.204354	67.4327	4.06e-08	1.71e-07	1.05e-07	3.64e-07	1.51e-14	2.36e-13	NA	DEg	down
ATP5F1C	1.69e-09	1.36e-10	0.233146	0.865979	89857478348	2272703089	1	1	0.233146	0.865979	0.269228	-0.569879	0.233146	0.865979	0.269228	67.4125	3.72e-14	3.33e-16	1.88e-13	1.57e-15	1.53e-14	2.37e-13	NA	DEg	down
TRIB1	1.86e-09	1.59e-10	0.238764	0.876289	7030000000000	1943270071	1	1	0.235955	0.876289	0.269266	-0.569818	0.238764	0.876289	0.272472	67.32	1.55e-15	0	9.41e-15	0	1.6e-14	2.45e-13	NA	DEg	down
CAP1	4.43e-09	3.62e-10	0.126404	0.639175	304000000000	21199995325	1	1	0.126404	0.639175	0.197762	-0.703857	0.126404	0.639175	0.197762	67.169	0.0384239	1.38e-05	0.049134	2.43e-05	1.72e-14	2.61e-13	NA	DEg	down
NDUFS7	5.09e-09	1.53e-10	0.188202	0.773196	7680000000000	4158473840	1	1	0.179775	0.773196	0.232509	-0.63356	0.188202	0.773196	0.243408	67.0869	0.0105017	1.11e-16	0.0148594	5.49e-16	1.8e-14	2.7e-13	NA	DEg	down
PCK1	2.27e-07	2.92e-10	0.109551	0.597938	2.33835e+08	40307854937	1	1	0.103933	0.597938	0.173818	-0.759905	0.109551	0.597938	0.183214	66.8856	1.45e-05	0.000771593	2.98e-05	0.00118604	1.98e-14	2.94e-13	NA	DEg	down
FAM177A1	3.24e-09	1.63e-10	0.19382	0.783505	25900000000000	4803591413	1	1	0.19382	0.783505	0.247376	-0.606643	0.19382	0.783505	0.247376	66.8689	9.69e-14	0	4.64e-13	0	2e-14	2.95e-13	NA	DEg	down
CFDP1	5.44e-09	1.49e-10	0.199438	0.793814	5280000000000	4312373654	1	1	0.191011	0.793814	0.240625	-0.61866	0.199438	0.793814	0.25124	66.6349	0.00107503	3.01e-10	0.00174594	8.24e-10	2.24e-14	3.25e-13	NA	DEg	down
HMGCS1	5.44e-09	1.49e-10	0.199438	0.793814	5280000000000	4312373654	1	1	0.191011	0.793814	0.240625	-0.61866	0.199438	0.793814	0.25124	66.6349	0.00107503	3.01e-10	0.00174594	8.24e-10	2.24e-14	3.25e-13	NA	DEg	down
SCNN1A	0.55734	2.39e-10	0.564767	0.670103	11114.7	9142364343	0.999949	1	0.191011	0.670103	0.285048	-0.545083	0.25	0.670103	0.373077	66.6072	4.86e-07	6.7e-09	1.16e-06	1.67e-08	2.28e-14	3.27e-13	NA	DEg	down
IQGAP1	1.58e-09	2.26e-10	0.210674	0.814433	23700000000000	2496661499	1	1	0.210674	0.814433	0.258676	-0.587244	0.210674	0.814433	0.258676	66.3056	2.97e-07	0	7.14e-07	0	2.63e-14	3.75e-13	NA	DEg	down
PAK1	4.36e-09	2.45e-10	0.13764	0.659794	780000000000	10790561822	1	1	0.13764	0.659794	0.208611	-0.680662	0.13764	0.659794	0.208611	66.2336	0.0171757	3.4e-08	0.023338	7.76e-08	2.73e-14	3.86e-13	NA	DEg	down
ARF4	2.09e-09	2.05e-10	0.205056	0.804124	66900000000000	2809716875	1	1	0.202247	0.804124	0.251513	-0.59944	0.205056	0.804124	0.255006	66.1886	0.000591698	0	0.000982484	0	2.8e-14	3.92e-13	NA	DEg	down
UQCRC1	4.09e-09	1.53e-10	0.191011	0.773196	3900000000000	4158473840	1	1	0.185393	0.773196	0.239775	-0.620196	0.191011	0.773196	0.247041	66.0525	1.46e-12	0	5.72e-12	0	2.99e-14	4.15e-13	NA	DEg	down
BHLHE40	4.74e-09	2.39e-10	0.143258	0.670103	1050000000000	9142364343	1	1	0.143258	0.670103	0.213786	-0.670021	0.143258	0.670103	0.213786	65.8141	0.0377983	3e-06	0.0484733	5.67e-06	3.36e-14	4.63e-13	NA	DEg	down
PPP1CA	3.5e-09	2.5e-10	0.134831	0.649485	849000000000	12883729192	1	1	0.134831	0.649485	0.207598	-0.682778	0.134831	0.649485	0.207598	65.4749	1.18e-08	3.46e-07	3.14e-08	7.17e-07	3.97e-14	5.42e-13	NA	DEg	down
LINC00483	7.98e-09	5.22e-10	0.0955056	0.556701	5921812897	31577537843	1	1	0.0955056	0.556701	0.171556	-0.765593	0.0955056	0.556701	0.171556	65.4012	7.35e-06	0.000115597	1.55e-05	0.000191276	4.12e-14	5.47e-13	NA	DEg	down
ST14	7.98e-09	5.22e-10	0.0955056	0.556701	5921812897	31577537843	1	1	0.0955056	0.556701	0.171556	-0.765593	0.0955056	0.556701	0.171556	65.4012	7.35e-06	0.000115597	1.55e-05	0.000191276	4.12e-14	5.47e-13	NA	DEg	down
CDC42EP5	3.29e-09	2.26e-10	0.213483	0.814433	19800000000000	2496661499	1	1	0.210674	0.814433	0.258676	-0.587244	0.213483	0.814433	0.262125	65.3866	1.35e-13	0	6.23e-13	0	4.14e-14	5.47e-13	NA	DEg	down
FAM96B	3.29e-09	2.26e-10	0.213483	0.814433	19800000000000	2496661499	1	1	0.210674	0.814433	0.258676	-0.587244	0.213483	0.814433	0.262125	65.3866	1.35e-13	0	6.23e-13	0	4.14e-14	5.47e-13	NA	DEg	down
CAPG	4.43e-09	2.76e-10	0.126404	0.628866	304000000000	31416280732	1	1	0.126404	0.628866	0.201004	-0.696796	0.126404	0.628866	0.201004	65.1899	0.0368657	2.8e-06	0.0473456	5.32e-06	4.56e-14	5.98e-13	NA	DEg	down
NDUFV2	3.24e-09	1.53e-10	0.19382	0.773196	25900000000000	4158473840	1	1	0.19382	0.773196	0.250674	-0.60089	0.19382	0.773196	0.250674	65.0857	0.00030484	0	0.00052579	0	4.81e-14	6.25e-13	NA	DEg	down
MLEC	4.98e-09	2.45e-10	0.140449	0.659794	798000000000	10790561822	1	1	0.140449	0.659794	0.212869	-0.671888	0.140449	0.659794	0.212869	65.0525	0.0211243	4.97e-09	0.0282716	1.26e-08	4.88e-14	6.3e-13	NA	DEg	down
NET1	5.8e-09	2.8e-10	0.117978	0.608247	96078278995	38899121821	1	1	0.117978	0.608247	0.193963	-0.712281	0.117978	0.608247	0.193963	64.9624	2.5e-05	9.94e-06	4.95e-05	1.77e-05	5.11e-14	6.51e-13	NA	DEg	down
CD59	1.72e-07	1.73e-10	0.174157	0.731959	259000000000	5773132112	1	1	0.160112	0.731959	0.218745	-0.660062	0.174157	0.731959	0.237933	64.9556	6.52e-09	7.74e-08	1.75e-08	1.7e-07	5.13e-14	6.51e-13	NA	DEg	down
PRAP1	0.488866	1.67e-10	0.494604	0.835052	14667.7	3742292758	0.999966	1	0.224719	0.835052	0.269108	-0.570073	0.252809	0.835052	0.302747	64.935	2.46e-05	7.19e-12	4.88e-05	2.25e-11	5.18e-14	6.53e-13	NA	DEg	down
SH3GLB1	2.46e-09	1.63e-10	0.199438	0.783505	70900000000000	4803591413	1	1	0.196629	0.783505	0.250961	-0.600394	0.199438	0.783505	0.254546	64.8783	1.73e-06	7.54e-13	3.89e-06	2.51e-12	5.33e-14	6.66e-13	NA	DEg	down
DYNLT1	2.54e-09	2.17e-10	0.160112	0.701031	8130000000000	5896419776	1	1	0.160112	0.701031	0.228396	-0.641312	0.160112	0.701031	0.228396	64.7493	6.66e-08	1.54e-10	1.7e-07	4.28e-10	5.67e-14	6.94e-13	NA	DEg	down
UFM1	2.54e-09	2.17e-10	0.160112	0.701031	8130000000000	5896419776	1	1	0.160112	0.701031	0.228396	-0.641312	0.160112	0.701031	0.228396	64.7493	6.66e-08	1.54e-10	1.7e-07	4.28e-10	5.67e-14	6.94e-13	NA	DEg	down
PTBP1	2.07e-09	1.49e-10	0.205056	0.793814	24200000000000	4312373654	1	1	0.205056	0.793814	0.258318	-0.587846	0.205056	0.793814	0.258318	64.7442	6.32e-12	0	2.33e-11	0	5.68e-14	6.94e-13	NA	DEg	down
TFRC	3.2e-09	1.49e-10	0.205056	0.793814	10200000000000	4312373654	1	1	0.196629	0.793814	0.247702	-0.606071	0.205056	0.793814	0.258318	64.6712	0.000523759	1.51e-11	0.000882852	4.6e-11	5.9e-14	7.14e-13	NA	DEg	down
PRSS8	5.56e-09	2.04e-10	0.16573	0.71134	2410000000000	5777861608	1	1	0.160112	0.71134	0.225085	-0.647652	0.16573	0.71134	0.232983	64.4586	0.0118525	8.55e-15	0.016691	3.34e-14	6.55e-14	7.88e-13	NA	DEg	down
PDLIM5	4.18e-09	2.94e-10	0.123596	0.618557	255000000000	32310729871	1	1	0.123596	0.618557	0.199813	-0.699377	0.123596	0.618557	0.199813	64.4425	1.8e-05	3.87e-07	3.65e-05	7.96e-07	6.61e-14	7.89e-13	NA	DEg	down
RNF7	4.36e-09	2.5e-10	0.13764	0.649485	780000000000	12883729192	1	1	0.13764	0.649485	0.211923	-0.673823	0.13764	0.649485	0.211923	64.294	0.00536016	2.35e-06	0.00801772	4.53e-06	7.11e-14	8.42e-13	NA	DEg	down
DAZAP2	2.62e-09	2.33e-10	0.227528	0.835052	10900000000000	1735124659	1	1	0.224719	0.835052	0.269108	-0.570073	0.227528	0.835052	0.272472	64.1721	1.12e-11	0	4.02e-11	0	7.54e-14	8.87e-13	NA	DEg	down
MRPL33	4.13e-09	2.76e-10	0.129213	0.628866	427000000000	31416280732	1	1	0.129213	0.628866	0.205471	-0.68725	0.129213	0.628866	0.205471	63.9665	8.73e-06	1.81e-06	1.82e-05	3.53e-06	8.35e-14	9.71e-13	NA	DEg	down
CYB5R3	6.88e-09	5.22e-10	0.0983146	0.556701	9784535381	31577537843	1	1	0.0983146	0.556701	0.176602	-0.753004	0.0983146	0.556701	0.176602	63.9602	0.000313723	1.73e-05	0.000540064	3.02e-05	8.37e-14	9.71e-13	NA	DEg	down
CALM3	4.74e-09	2.45e-10	0.143258	0.659794	1050000000000	10790561822	1	1	0.143258	0.659794	0.217126	-0.663288	0.143258	0.659794	0.217126	63.8971	0.000244144	4.33e-06	0.000429424	7.97e-06	8.64e-14	9.95e-13	NA	DEg	down
MPST	0.230089	1.71e-10	0.251744	0.762887	14047.6	4191207398	0.999982	1	0.171348	0.762887	0.224605	-0.64858	0.19382	0.762887	0.254062	63.881	5.51e-05	1.46e-09	0.000104738	3.88e-09	8.7e-14	9.95e-13	NA	DEg	down
CANX	1.28e-09	1.39e-10	0.255618	0.886598	53137979553	2398035716	1	1	0.255618	0.886598	0.288313	-0.540135	0.255618	0.886598	0.288313	63.7052	1.67e-15	1.2e-11	1e-14	3.68e-11	9.49e-14	1.08e-12	NA	DEg	down
LDLR	1.63e-09	1.49e-10	0.207865	0.793814	28200000000000	4312373654	1	1	0.207865	0.793814	0.261856	-0.581937	0.207865	0.793814	0.261856	63.6941	5.25e-08	0	1.36e-07	0	9.55e-14	1.08e-12	NA	DEg	down
WDR45B	2.31e-09	1.92e-10	0.188202	0.752577	62900000000000	3963625004	1	1	0.188202	0.752577	0.250077	-0.601926	0.188202	0.752577	0.250077	63.5553	0.04195	0	0.0529581	0	1.02e-13	1.14e-12	NA	DEg	down
PEBP1	1.59e-09	2.33e-10	0.230337	0.835052	18500000000000	1735124659	1	1	0.227528	0.835052	0.272472	-0.564678	0.230337	0.835052	0.275836	63.1808	6.6e-12	0	2.42e-11	0	1.23e-13	1.36e-12	NA	DEg	down
APLP2	3.13e-09	1.71e-10	0.19382	0.762887	147000000000000	4191207398	1	1	0.191011	0.762887	0.25038	-0.601401	0.19382	0.762887	0.254062	63.1788	6.03e-05	0	0.000114007	0	1.23e-13	1.36e-12	NA	DEg	down
RSL24D1	2.5e-09	2.05e-10	0.216292	0.804124	46800000000000	2809716875	1	1	0.210674	0.804124	0.261992	-0.581712	0.216292	0.804124	0.268979	62.7792	4.16e-13	0	1.83e-12	0	1.5e-13	1.63e-12	NA	DEg	down
HBA2	3.91e-09	1.49e-10	0.210674	0.793814	37000000000000	4312373654	1	1	0.205056	0.793814	0.258318	-0.587846	0.210674	0.793814	0.265395	62.6547	2.47e-06	0	5.46e-06	0	1.59e-13	1.72e-12	NA	DEg	down
MRPL20	3.3e-09	1.92e-10	0.191011	0.752577	30000000000000	3963625004	1	1	0.191011	0.752577	0.253809	-0.595492	0.191011	0.752577	0.253809	62.3964	1.45e-09	4.12e-14	4.14e-09	1.51e-13	1.81e-13	1.94e-12	NA	DEg	down
CCL20	3.16e-09	2.33e-10	0.233146	0.835052	19700000000000	1735124659	1	1	0.224719	0.835052	0.269108	-0.570073	0.233146	0.835052	0.2792	62.3121	6.25e-14	1.41e-10	3.07e-13	3.96e-10	1.88e-13	2e-12	NA	DEg	down
MISP	3.16e-09	2.33e-10	0.233146	0.835052	19700000000000	1735124659	1	1	0.224719	0.835052	0.269108	-0.570073	0.233146	0.835052	0.2792	62.3121	6.25e-14	1.41e-10	3.07e-13	3.96e-10	1.88e-13	2e-12	NA	DEg	down
SCAF11	1.12e-08	1.49e-10	0.213483	0.793814	2040000000000	4312373654	1	1	0.196629	0.793814	0.247702	-0.606071	0.213483	0.793814	0.268933	61.8446	1e-07	7.74e-14	2.49e-07	2.74e-13	2.37e-13	2.5e-12	NA	DEg	down
PLS1	2.67e-09	2.05e-10	0.219101	0.804124	263000000000000	2809716875	1	1	0.210674	0.804124	0.261992	-0.581712	0.219101	0.804124	0.272472	61.8332	3.85e-13	1.47e-09	1.7e-12	3.92e-09	2.38e-13	2.5e-12	NA	DEg	down
LRP10	3.31e-09	2.25e-10	0.162921	0.690722	6200000000000	6890212512	1	1	0.162921	0.690722	0.235871	-0.627325	0.162921	0.690722	0.235871	61.8169	2.16e-11	1.89e-15	7.54e-11	7.96e-15	2.4e-13	2.5e-12	NA	DEg	down
EMP1	4.28e-09	2.26e-10	0.224719	0.814433	31900000000000	2496661499	1	1	0.216292	0.814433	0.265574	-0.575815	0.224719	0.814433	0.275921	61.7217	4.4e-10	3.03e-11	1.3e-09	9.06e-11	2.52e-13	2.59e-12	NA	DEg	down
HNRNPM	4.28e-09	2.26e-10	0.224719	0.814433	31900000000000	2496661499	1	1	0.216292	0.814433	0.265574	-0.575815	0.224719	0.814433	0.275921	61.7217	4.4e-10	3.03e-11	1.3e-09	9.06e-11	2.52e-13	2.59e-12	NA	DEg	down
ZFAND2A	4.01e-09	2.17e-10	0.168539	0.701031	33600000000000	5896419776	1	1	0.168539	0.701031	0.240416	-0.619036	0.168539	0.701031	0.240416	61.5937	1.05e-07	6.66e-16	2.61e-07	2.99e-15	2.68e-13	2.74e-12	NA	DEg	down
TAPBP	5.05e-09	2.4e-10	0.230337	0.824742	14800000000000	2300918531	1	1	0.216292	0.824742	0.262254	-0.581278	0.230337	0.824742	0.279284	61.5711	2.15e-07	0	5.22e-07	0	2.71e-13	2.75e-12	NA	DEg	down
ITGA2	4.98e-09	3.62e-10	0.140449	0.639175	798000000000	21199995325	1	1	0.140449	0.639175	0.219735	-0.6581	0.140449	0.639175	0.219735	61.2252	0.000471903	4.24e-06	0.000798467	7.82e-06	3.22e-13	3.25e-12	NA	DEg	down
EIF3H	1.07e-09	1.25e-10	0.275281	0.907216	650000000000	3418816977	1	1	0.275281	0.907216	0.303435	-0.517935	0.275281	0.907216	0.303435	61.164	0	0	0	0	3.32e-13	3.32e-12	NA	DEg	down
CLDN18	8.5e-10	0.628587	0.893258	0.638405	4878085385	11572.3	1	0.999945	0.688202	0.237113	2.90242	0.46276	0.893258	0.237113	3.76722	61.0491	0.000372265	2.96e-10	0.000633492	8.16e-10	3.51e-13	3.5e-12	NA	DEg	up
TMCO1	5.8e-09	3.05e-10	0.117978	0.587629	96078278995	41432931768	1	1	0.117978	0.587629	0.200769	-0.697304	0.117978	0.587629	0.200769	60.979	6.01e-07	7.75e-06	1.42e-06	1.4e-05	3.63e-13	3.6e-12	NA	DEg	down
LAMTOR5	2.09e-09	1.53e-10	0.205056	0.773196	66900000000000	4158473840	1	1	0.202247	0.773196	0.261573	-0.582407	0.205056	0.773196	0.265206	60.9613	1.88e-11	0	6.58e-11	0	3.66e-13	3.6e-12	NA	DEg	down
CEBPB	2.65e-09	2.26e-10	0.227528	0.814433	22800000000000	2496661499	1	1	0.22191	0.814433	0.272472	-0.564678	0.227528	0.814433	0.27937	60.8136	1.16e-12	0	4.65e-12	0	3.94e-13	3.85e-12	NA	DEg	down
KRAS	7.98e-09	5.81e-10	0.0926966	0.525773	4326753541	28728069506	1	1	0.0926966	0.525773	0.176305	-0.753734	0.0926966	0.525773	0.176305	60.6312	8.27e-07	2.6e-05	1.94e-06	4.49e-05	4.31e-13	4.18e-12	NA	DEg	down
ITGA6	6.7e-09	5.91e-10	0.0842697	0.505155	9647496563	23997310048	1	1	0.0842697	0.505155	0.16682	-0.777753	0.0842697	0.505155	0.16682	60.6235	1.45e-05	1.08e-06	2.98e-05	2.16e-06	4.33e-13	4.18e-12	NA	DEg	down
PSMB1	1.28e-09	1.36e-10	0.255618	0.865979	53137979553	2272703089	1	1	0.255618	0.865979	0.295178	-0.529916	0.255618	0.865979	0.295178	60.4519	2.22e-16	0	1.43e-15	0	4.71e-13	4.52e-12	NA	DEg	down
UPP1	9.98e-09	5.59e-10	0.0730337	0.474227	2028135949	15394086596	1	1	0.0730337	0.474227	0.154006	-0.812463	0.0730337	0.474227	0.154006	60.2217	5.09e-05	2.04e-07	9.73e-05	4.33e-07	5.27e-13	5.04e-12	NA	DEg	down
CAPZA1	2.29e-09	1.89e-10	0.182584	0.721649	89900000000000	5604042640	1	1	0.182584	0.721649	0.25301	-0.596863	0.182584	0.721649	0.25301	60.1439	0.0482791	1.11e-16	0.0603489	5.49e-16	5.48e-13	5.2e-12	NA	DEg	down
PFDN1	5.46e-09	5.22e-10	0.106742	0.556701	30678694987	31577537843	1	1	0.106742	0.556701	0.191739	-0.717288	0.106742	0.556701	0.191739	60.0187	6.23e-06	5.49e-06	1.32e-05	1e-05	5.82e-13	5.5e-12	NA	DEg	down
AP2B1	1.59e-09	2.26e-10	0.230337	0.814433	18500000000000	2496661499	1	1	0.227528	0.814433	0.27937	-0.55382	0.230337	0.814433	0.282819	59.8377	1.6e-12	0	6.24e-12	0	6.37e-13	5.98e-12	NA	DEg	down
SLC2A1	3.31e-08	8.74e-10	0.0252809	0.329897	378924	19869276631	1	1	0.0252809	0.329897	0.0766327	-1.11559	0.0252809	0.329897	0.0766327	59.8171	0.00443061	0.0393062	0.00669481	0.0500465	6.43e-13	6e-12	NA	DEg	down
SMIM26	2.47e-09	1.53e-10	0.207865	0.773196	170000000000000	4158473840	1	1	0.202247	0.773196	0.261573	-0.582407	0.207865	0.773196	0.268839	59.7908	8.39e-11	1.11e-16	2.67e-10	5.49e-16	6.52e-13	6.05e-12	NA	DEg	down
SYAP1	1.72e-09	2.33e-10	0.241573	0.835052	17500000000000	1735124659	1	1	0.235955	0.835052	0.282563	-0.548884	0.241573	0.835052	0.289291	59.7239	3.44e-15	0	1.98e-14	0	6.73e-13	6.21e-12	NA	DEg	down
PTMS	1.91e-09	1.17e-10	0.247191	0.845361	19200000000000	3240829858	1	1	0.238764	0.845361	0.28244	-0.549073	0.247191	0.845361	0.292409	59.6678	4.12e-12	0	1.54e-11	0	6.92e-13	6.35e-12	NA	DEg	down
SNX3	2.72e-09	1.92e-10	0.199438	0.752577	23600000000000	3963625004	1	1	0.199438	0.752577	0.265007	-0.576743	0.199438	0.752577	0.265007	59.5591	1.67e-09	0	4.74e-09	0	7.3e-13	6.66e-12	NA	DEg	down
TSC22D1	3.98e-09	2.17e-10	0.174157	0.701031	104000000000000	5896419776	1	1	0.174157	0.701031	0.24843	-0.604795	0.174157	0.701031	0.24843	59.3744	9.06e-08	9.99e-16	2.28e-07	4.34e-15	8e-13	7.25e-12	NA	DEg	down
SLC6A8	2.12e-08	1.63e-10	0.216292	0.783505	8910000000000	4803591413	1	1	0.196629	0.783505	0.250961	-0.600394	0.216292	0.783505	0.276057	59.2835	2.31e-09	9.99e-16	6.46e-09	4.34e-15	8.36e-13	7.54e-12	NA	DEg	down
MYH9	5.8e-09	2.85e-10	0.117978	0.57732	96078278995	50098346376	1	1	0.117978	0.57732	0.204354	-0.689617	0.117978	0.57732	0.204354	59.0227	8.66e-08	3.38e-06	2.19e-07	6.33e-06	9.51e-13	8.48e-12	NA	DEg	down
NAPRT	4.27e-09	2.26e-10	0.233146	0.814433	36400000000000	2496661499	1	1	0.216292	0.814433	0.265574	-0.575815	0.233146	0.814433	0.286268	58.9534	1.27e-10	3.07e-08	3.94e-10	7.09e-08	9.84e-13	8.73e-12	NA	DEg	down
YWHAH	1.45e-09	1.66e-10	0.255618	0.85567	107000000000	1946906786	1	1	0.252809	0.85567	0.295451	-0.529514	0.255618	0.85567	0.298734	58.8433	4.44e-16	0	2.78e-15	0	1.04e-12	9.16e-12	NA	DEg	down
MALL	6.48e-09	1.49e-10	0.224719	0.793814	8660000000000	4312373654	1	1	0.207865	0.793814	0.261856	-0.581937	0.224719	0.793814	0.283088	58.3115	1.48e-10	9.61e-12	4.56e-10	2.97e-11	1.35e-12	1.18e-11	NA	DEg	down
BRK1	2.17e-09	1.49e-10	0.224719	0.793814	3470000000000	4312373654	1	1	0.224719	0.793814	0.283088	-0.548079	0.224719	0.793814	0.283088	58.3067	2.57e-11	0	8.79e-11	0	1.35e-12	1.18e-11	NA	DEg	down
HSD17B11	7.98e-09	5.91e-10	0.0926966	0.515464	4326753541	26477379014	1	1	0.0926966	0.515464	0.179831	-0.745134	0.0926966	0.515464	0.179831	58.28	0.000101992	2.1e-09	0.000188325	5.51e-09	1.37e-12	1.19e-11	NA	DEg	down
RPL17	0.165043	0	0.921799	1.6495	17203.3	290.009	0.999946	0.994344	0.671348	1.64948	0.407005	-0.3904	0.769663	1.64948	0.466608	58.0644	0	8.04e-06	0	1.45e-05	1.52e-12	1.32e-11	NA	DEg	down
ZG16B	5.46e-09	5.44e-10	0.106742	0.546392	30678694987	31521559992	1	1	0.106742	0.546392	0.195357	-0.709171	0.106742	0.546392	0.195357	58.0452	1.01e-06	4.26e-11	2.34e-06	1.26e-10	1.54e-12	1.32e-11	NA	DEg	down
RAB5IF	1.96e-09	1.66e-10	0.258427	0.85567	14800000000000	1946906786	1	1	0.247191	0.85567	0.288886	-0.539274	0.258427	0.85567	0.302017	58.0127	4.22e-15	0	2.39e-14	0	1.56e-12	1.34e-11	NA	DEg	down
RTN4	8.72e-09	5.91e-10	0.0898876	0.505155	2823736399	23997310048	1	1	0.0898876	0.505155	0.177941	-0.749724	0.0898876	0.505155	0.177941	57.9932	0.000101812	8.01e-05	0.000188325	0.000134551	1.58e-12	1.34e-11	NA	DEg	down
TMPRSS2	8.82e-09	5.44e-10	0.106742	0.546392	10047066473	31521559992	1	1	0.103933	0.546392	0.190216	-0.720752	0.106742	0.546392	0.195357	57.9698	3.92e-06	1.36e-10	8.49e-06	3.85e-10	1.6e-12	1.35e-11	NA	DEg	down
ATP1A1	2.8e-09	2.26e-10	0.233146	0.814433	238000000000000	2496661499	1	1	0.22191	0.814433	0.272472	-0.564678	0.233146	0.814433	0.286268	57.9426	2.43e-11	0	8.35e-11	0	1.62e-12	1.36e-11	NA	DEg	down
MORF4L2	3.5e-09	2.8e-10	0.134831	0.608247	849000000000	38899121821	1	1	0.134831	0.608247	0.221672	-0.654289	0.134831	0.608247	0.221672	57.7891	4.17e-05	7.76e-13	8.01e-05	2.58e-12	1.74e-12	1.46e-11	NA	DEg	down
ALDH2	4.01e-09	5.22e-10	0.11236	0.556701	90665855790	31577537843	1	1	0.11236	0.556701	0.201831	-0.695012	0.11236	0.556701	0.201831	57.4791	0.0038189	2.36e-08	0.0058199	5.53e-08	2.03e-12	1.69e-11	NA	DEg	down
TOMM20	4.98e-09	2.94e-10	0.140449	0.618557	798000000000	32310729871	1	1	0.140449	0.618557	0.22706	-0.64386	0.140449	0.618557	0.22706	57.4559	0.00119965	8.7e-06	0.00194478	1.57e-05	2.05e-12	1.7e-11	NA	DEg	down
ITM2C	6.7e-09	5.65e-10	0.0842697	0.484536	9647496563	18637864403	1	1	0.0842697	0.484536	0.173918	-0.759655	0.0842697	0.484536	0.173918	57.4167	1.3e-05	0.00100752	2.7e-05	0.00153807	2.09e-12	1.72e-11	NA	DEg	down
CXCL2	2.15e-09	1.63e-10	0.22191	0.783505	43600000000000	4803591413	1	1	0.216292	0.783505	0.276057	-0.559001	0.22191	0.783505	0.283227	57.4122	3.46e-11	0	1.15e-10	0	2.1e-12	1.72e-11	NA	DEg	down
CHMP2B	4.43e-09	3.05e-10	0.126404	0.587629	304000000000	41432931768	1	1	0.126404	0.587629	0.215109	-0.667341	0.126404	0.587629	0.215109	57.398	1.6e-07	3.8e-08	3.93e-07	8.6e-08	2.11e-12	1.72e-11	NA	DEg	down
FLNB	0.00414663	2.05e-10	0.234117	0.804124	20251.8	2809716875	0.999988	1	0.207865	0.804124	0.258499	-0.587541	0.233146	0.804124	0.289938	57.3859	1.83e-08	1.55e-15	4.86e-08	6.59e-15	2.13e-12	1.73e-11	NA	DEg	down
SEC62	5.11e-09	2.4e-10	0.244382	0.824742	114000000000000	2300918531	1	1	0.230337	0.824742	0.279284	-0.553954	0.244382	0.824742	0.296313	57.3716	7.28e-12	0	2.66e-11	0	2.14e-12	1.73e-11	NA	DEg	down
PLCG2	0.379473	1.48e-10	1.63869	0.865979	17856.6	3249927808	0.999908	1	0.766854	0.865979	0.885534	-0.0527949	1.01685	0.865979	1.17422	57.3443	0	3.33e-16	0	1.57e-15	2.17e-12	1.74e-11	NA	DEg	up
TOP1	2.51e-09	1.36e-10	0.266854	0.865979	9420000000000	2272703089	1	1	0.252809	0.865979	0.291934	-0.534715	0.266854	0.865979	0.308153	57.2447	1.07e-13	0	5.05e-13	0	2.28e-12	1.82e-11	NA	DEg	down
C4orf3	2.73e-09	1.17e-10	0.255618	0.845361	10700000000000	3240829858	1	1	0.244382	0.845361	0.289086	-0.538973	0.255618	0.845361	0.302377	57.2101	7.44e-15	0	4.11e-14	0	2.32e-12	1.85e-11	NA	DEg	down
HSPA6	1.29e-08	5.44e-10	0.109551	0.546392	8699400172	31521559992	1	1	0.106742	0.546392	0.195357	-0.709171	0.109551	0.546392	0.200498	56.6917	2.15e-06	0.000270543	4.79e-06	0.000436201	2.99e-12	2.37e-11	NA	DEg	down
KIF5B	2.31e-09	2.04e-10	0.188202	0.71134	62900000000000	5777861608	1	1	0.188202	0.71134	0.264574	-0.577453	0.188202	0.71134	0.264574	56.5432	2.4e-08	5.55e-16	6.35e-08	2.51e-15	3.22e-12	2.54e-11	NA	DEg	down
BRI3	2.79e-09	1.39e-10	0.280899	0.886598	2890000000000	2398035716	1	1	0.266854	0.886598	0.300986	-0.521453	0.280899	0.886598	0.316828	56.4742	8.88e-16	0	5.49e-15	0	3.33e-12	2.61e-11	NA	DEg	down
PDXDC1	5.28e-09	2.94e-10	0.143258	0.618557	921000000000	32310729871	1	1	0.140449	0.618557	0.22706	-0.64386	0.143258	0.618557	0.231601	56.4452	0.0410269	2.3e-05	0.0518664	3.98e-05	3.38e-12	2.64e-11	NA	DEg	down
FDPS	6.19e-09	5.22e-10	0.115169	0.556701	66644769364	31577537843	1	1	0.115169	0.556701	0.206877	-0.684288	0.115169	0.556701	0.206877	56.2735	0.00011639	5.62e-06	0.000213582	1.02e-05	3.67e-12	2.85e-11	NA	DEg	down
DPM3	4.13e-09	3.05e-10	0.129213	0.587629	427000000000	41432931768	1	1	0.129213	0.587629	0.21989	-0.657795	0.129213	0.587629	0.21989	56.2531	0.025245	2.59e-06	0.033385	4.95e-06	3.71e-12	2.87e-11	NA	DEg	down
OPTN	8.82e-09	5.65e-10	0.106742	0.536082	10047066473	30492891035	1	1	0.103933	0.536082	0.193874	-0.71248	0.106742	0.536082	0.199114	55.9119	7.51e-06	1.49e-10	1.58e-05	4.16e-10	4.39e-12	3.38e-11	NA	DEg	down
NAMPT	5.12e-09	1.17e-10	0.258427	0.845361	122000000000000	3240829858	1	1	0.238764	0.845361	0.28244	-0.549073	0.258427	0.845361	0.3057	55.8304	1.14e-13	0	5.37e-13	0	4.57e-12	3.5e-11	NA	DEg	down
ANPEP	0.470907	1.69e-10	0.525597	0.814433	17558	4542684729	0.99997	1	0.244382	0.814433	0.300064	-0.522786	0.27809	0.814433	0.341452	55.7832	1.16e-09	7.16e-09	3.33e-09	1.78e-08	4.67e-12	3.56e-11	NA	DEg	down
ENY2	1.46e-09	2.26e-10	0.244382	0.814433	165000000000	2496661499	1	1	0.244382	0.814433	0.300064	-0.522786	0.244382	0.814433	0.300064	55.6949	1.04e-09	1.11e-16	3.01e-09	5.49e-16	4.88e-12	3.7e-11	NA	DEg	down
STARD10	2.27e-09	1.36e-10	0.272472	0.865979	1600000000000	2272703089	1	1	0.264045	0.865979	0.304909	-0.51583	0.272472	0.865979	0.31464	55.6743	1.44e-15	5.85e-13	8.86e-15	1.97e-12	4.93e-12	3.72e-11	NA	DEg	down
MTIF3	4.43e-09	2.85e-10	0.126404	0.57732	304000000000	50098346376	1	1	0.126404	0.57732	0.218951	-0.659654	0.126404	0.57732	0.218951	55.4865	1.19e-07	1.51e-06	2.96e-07	2.97e-06	5.41e-12	4.06e-11	NA	DEg	down
C4orf48	7.32e-09	1.13e-10	0.317416	0.917526	1060000000000000	3903305550	1	1	0.280899	0.917526	0.306148	-0.514068	0.317416	0.917526	0.345947	55.4026	1.21e-14	3.6e-08	6.49e-14	8.19e-08	5.63e-12	4.22e-11	NA	DEg	down
LYPLA1	9.35e-09	5.65e-10	0.0870786	0.484536	5564256910	18637864403	1	1	0.0870787	0.484536	0.179716	-0.745414	0.0870787	0.484536	0.179716	55.1901	2.13e-05	9.19e-06	4.28e-05	1.64e-05	6.25e-12	4.66e-11	NA	DEg	down
HSPA1B	0.232568	1.92e-10	0.772312	1.13402	12770.2	2906218728	0.99994	1	0.446629	1.13402	0.393846	-0.404674	0.592697	1.13402	0.522651	54.9563	3.33e-16	2.44e-15	2.12e-15	1.02e-14	7.02e-12	5.2e-11	NA	DEg	down
MSMO1	7.98e-09	5.91e-10	0.0955056	0.505155	5921812897	23997310048	1	1	0.0955056	0.505155	0.189062	-0.723395	0.0955056	0.505155	0.189062	54.8987	0.000193646	6.96e-07	0.000344002	1.42e-06	7.22e-12	5.33e-11	NA	DEg	down
MYH14	0.283694	1.49e-10	0.337249	0.793814	13003.3	4312373654	0.999974	1	0.205056	0.793814	0.258318	-0.587846	0.241573	0.793814	0.304319	54.8657	0.0184256	6.99e-14	0.0248844	2.52e-13	7.33e-12	5.39e-11	NA	DEg	down
TCEAL9	2.07e-09	1.39e-10	0.289326	0.886598	1540000000000	2398035716	1	1	0.286517	0.886598	0.323164	-0.490577	0.289326	0.886598	0.326333	54.2482	0	0	0	0	9.93e-12	7.23e-11	NA	DEg	down
CTSB	7.59e-09	1.66e-10	0.272472	0.85567	57300000000000	1946906786	1	1	0.247191	0.85567	0.288886	-0.539274	0.272472	0.85567	0.318431	54.1802	1.65e-14	0	8.67e-14	0	1.03e-11	7.45e-11	NA	DEg	down
DSC2	1.24e-08	1.49e-10	0.238764	0.793814	17600000000000	4312373654	1	1	0.216292	0.793814	0.272472	-0.564678	0.238764	0.793814	0.300781	54.1283	2.82e-12	8.88e-16	1.07e-11	3.91e-15	1.05e-11	7.6e-11	NA	DEg	down
MXD1	7.41e-08	2.26e-10	0.25	0.814433	11700000000000	2496661499	1	1	0.22191	0.814433	0.272472	-0.564678	0.25	0.814433	0.306962	54.0201	1.84e-09	5.97e-13	5.19e-09	2.01e-12	1.11e-11	7.98e-11	NA	DEg	down
PKP3	0.335537	1.73e-10	0.321287	0.731959	14525	5773132112	0.999978	1	0.182584	0.731959	0.249446	-0.603023	0.213483	0.731959	0.29166	53.7491	0.0329767	3.06e-05	0.0425352	5.22e-05	1.27e-11	9.08e-11	NA	DEg	down
SLC35A3	4.01e-09	5.65e-10	0.11236	0.536082	90665855790	30492891035	1	1	0.11236	0.536082	0.209594	-0.678622	0.11236	0.536082	0.209594	53.5908	1.12e-06	8.94e-09	2.58e-06	2.2e-08	1.37e-11	9.77e-11	NA	DEg	down
HEPH	1.23e-08	5.65e-10	0.11236	0.536082	12511127962	30492891035	1	1	0.109551	0.536082	0.204354	-0.689617	0.11236	0.536082	0.209594	53.5221	1.85e-06	2.56e-10	4.13e-06	7.06e-10	1.42e-11	1e-10	NA	DEg	down
DUSP1	1.6e-09	1.39e-10	0.292135	0.886598	2020000000000	2398035716	1	1	0.27809	0.886598	0.31366	-0.503542	0.292135	0.886598	0.329501	53.5204	0	0	0	0	1.42e-11	1e-10	NA	DEg	down
NPW	1.83e-08	0.756265	0.662921	0.549863	193000000000000	18247.1	1	0.99997	0.567416	0.134021	4.23379	0.62673	0.662921	0.134021	4.94641	53.4853	1.43e-11	1.3e-08	5.08e-11	3.12e-08	1.44e-11	1.02e-10	NA	DEg	up
SELENOS	4.23e-09	1.66e-10	0.275281	0.85567	6980000000000	1946906786	1	1	0.255618	0.85567	0.298734	-0.524715	0.275281	0.85567	0.321714	53.4043	1.27e-14	1.13e-14	6.75e-14	4.36e-14	1.5e-11	1.05e-10	NA	DEg	down
SRRM1	1.82e-09	1.63e-10	0.235955	0.783505	8000000000000	4803591413	1	1	0.233146	0.783505	0.297568	-0.526414	0.235955	0.783505	0.301153	53.3573	4.06e-10	9.99e-16	1.22e-09	4.34e-15	1.54e-11	1.07e-10	NA	DEg	down
ASS1	4.31e-08	2.26e-10	0.252809	0.814433	34400000000000	2496661499	1	1	0.224719	0.814433	0.275921	-0.559215	0.252809	0.814433	0.310411	53.2789	6.33e-10	7.77e-16	1.86e-09	3.48e-15	1.6e-11	1.11e-10	NA	DEg	down
AL603756.1	2.86e-09	2.4e-10	0.252809	0.824742	576000000000000	2300918531	1	1	0.235955	0.824742	0.286096	-0.543489	0.252809	0.824742	0.306531	53.1695	9.75e-14	0	4.64e-13	0	1.69e-11	1.17e-10	NA	DEg	down
REG3A	1.39e-09	7.04e-08	0.457865	0.0412371	521000000000	14476	1	0.999997	0.396067	0.0412371	9.60463	0.982481	0.457865	0.0412371	11.1032	53.132	2.56e-05	3.33e-08	5.04e-05	7.64e-08	1.72e-11	1.18e-10	NA	DEg	up
PDLIM1	1.62e-09	1.13e-10	0.300562	0.896907	8430000000000	4410607780	1	1	0.294944	0.896907	0.328845	-0.483008	0.300562	0.896907	0.335109	52.8663	0	2.66e-15	0	1.1e-14	1.96e-11	1.34e-10	NA	DEg	down
CXCL8	8.2e-09	2.04e-10	0.199438	0.71134	1030000000000	5777861608	1	1	0.185393	0.71134	0.260625	-0.583983	0.199438	0.71134	0.28037	52.8481	2.87e-10	5.58e-14	8.69e-10	2.03e-13	1.98e-11	1.35e-10	NA	DEg	down
PPP2CB	6.7e-09	6.63e-10	0.0842697	0.463918	9647496563	3722983444	1	1	0.0842697	0.463918	0.181648	-0.74077	0.0842697	0.463918	0.181648	52.6919	3.38e-06	4.31e-08	7.35e-06	9.66e-08	2.13e-11	1.45e-10	NA	DEg	down
IFITM2	1.95e-09	2.12e-10	0.216292	0.742268	9610000000000	3920176740	1	1	0.216292	0.742268	0.291394	-0.53552	0.216292	0.742268	0.291394	52.6084	3.72e-05	1.11e-16	7.2e-05	5.49e-16	2.22e-11	1.5e-10	NA	DEg	down
PRELID1	0.116007	1.78e-10	0.527484	1.16495	11177.1	2120971819	0.999953	1	0.421348	1.16495	0.361688	-0.441665	0.466292	1.16495	0.400268	52.401	0.000126124	0	0.000230022	0	2.46e-11	1.66e-10	NA	DEg	down
RNASET2	1e-08	7.41e-10	0.0674157	0.42268	9.86223e+08	8678876715	1	1	0.0674157	0.42268	0.159496	-0.797251	0.0674157	0.42268	0.159496	52.357	0.000250634	0.00591104	0.000439969	0.00841732	2.51e-11	1.69e-10	NA	DEg	down
CYC1	2.87e-09	2.33e-10	0.185393	0.680412	53200000000000	7859436625	1	1	0.185393	0.680412	0.272472	-0.564678	0.185393	0.680412	0.272472	52.3049	2.82e-11	4.11e-15	9.47e-11	1.65e-14	2.58e-11	1.71e-10	NA	DEg	down
MAPK6	3.43e-08	1.4e-09	0.0280899	0.309278	889536	5504361954	1	1	0.0280899	0.309278	0.090824	-1.0418	0.0280899	0.309278	0.090824	52.3033	0.00713069	0.000669827	0.010542	0.00103318	2.58e-11	1.71e-10	NA	DEg	down
NUDT4	3.43e-08	1.4e-09	0.0280899	0.309278	889536	5504361954	1	1	0.0280899	0.309278	0.090824	-1.0418	0.0280899	0.309278	0.090824	52.3033	0.00713069	0.000669827	0.010542	0.00103318	2.58e-11	1.71e-10	NA	DEg	down
GPA33	0.16966	3.05e-10	0.169147	0.587629	12535.9	41432931768	0.999987	1	0.129213	0.587629	0.21989	-0.657795	0.140449	0.587629	0.23901	52.0595	8.18e-05	0.000524459	0.000152683	0.000820332	2.91e-11	1.92e-10	NA	DEg	down
PGAM1	8.72e-09	5.59e-10	0.0898876	0.474227	2823736399	15394086596	1	1	0.0898876	0.474227	0.189546	-0.722286	0.0898876	0.474227	0.189546	51.8106	2.31e-05	2.64e-05	4.6e-05	4.54e-05	3.29e-11	2.16e-10	NA	DEg	down
MRPS21	1.15e-09	1.15e-10	0.323034	0.927835	314000000000	3477062284	1	1	0.323034	0.927835	0.348159	-0.458223	0.323034	0.927835	0.348159	51.6997	0	0	0	0	3.47e-11	2.27e-10	NA	DEg	down
EIF4A1	3.12e-09	1.13e-10	0.317416	0.917526	727000000000	3744673225	1	1	0.292135	0.917526	0.318394	-0.497035	0.317416	0.917526	0.345947	51.6167	2.22e-16	0	1.43e-15	0	3.61e-11	2.36e-10	NA	DEg	down
ENO1	1.42e-09	1.94e-10	0.525281	1.25773	14213219776	1505202386	1	1	0.485955	1.25773	0.386374	-0.412992	0.525281	1.25773	0.417641	51.5785	1.3e-11	0	4.63e-11	0	3.68e-11	2.39e-10	NA	DEg	down
PLP2	1.56e-09	1.59e-10	0.294944	0.876289	177000000000	1943270071	1	1	0.294944	0.876289	0.336583	-0.472908	0.294944	0.876289	0.336583	51.3156	0	3.18e-14	0	1.18e-13	4.19e-11	2.71e-10	NA	DEg	down
PCBD1	5.8e-09	5.65e-10	0.117978	0.536082	96078278995	30492891035	1	1	0.117978	0.536082	0.220073	-0.657432	0.117978	0.536082	0.220073	51.251	6.58e-07	9.53e-06	1.55e-06	1.7e-05	4.33e-11	2.79e-10	NA	DEg	down
ARF1	1.65e-09	1.26e-10	0.337079	0.948454	462000000000	3300195581	1	1	0.311798	0.948454	0.328743	-0.483143	0.337079	0.948454	0.355398	51.2226	0	0	0	0	4.39e-11	2.82e-10	NA	DEg	down
VPS28	3.12e-09	1.66e-10	0.283708	0.85567	24300000000000	1946906786	1	1	0.261236	0.85567	0.3053	-0.515273	0.283708	0.85567	0.331562	51.1392	6.63e-14	0	3.24e-13	0	4.57e-11	2.92e-10	NA	DEg	down
GLRX	8.72e-09	6.63e-10	0.0898876	0.463918	2823736399	3722983444	1	1	0.0898876	0.463918	0.193758	-0.712741	0.0898876	0.463918	0.193758	50.6368	0.00683055	1.9e-06	0.0101489	3.69e-06	5.85e-11	3.72e-10	NA	DEg	down
NDUFC1	4.5e-09	1.17e-10	0.280899	0.845361	44300000000000	3240829858	1	1	0.258427	0.845361	0.3057	-0.514704	0.280899	0.845361	0.332283	50.6208	2.04e-13	0	9.21e-13	0	5.89e-11	3.72e-10	NA	DEg	down
RAB11A	1.25e-09	1.59e-10	0.297753	0.876289	272000000000	1943270071	1	1	0.297753	0.876289	0.339788	-0.468791	0.297753	0.876289	0.339788	50.6148	3.44e-15	0	1.98e-14	0	5.91e-11	3.72e-10	NA	DEg	down
IGHG1	2.92e-09	1.59e-10	0.297753	0.876289	1150000000000	1943270071	1	1	0.280899	0.876289	0.320555	-0.494097	0.297753	0.876289	0.339788	50.6128	3.52e-11	0	1.16e-10	0	5.92e-11	3.72e-10	NA	DEg	down
ARPC3	2.25e-09	1.84e-10	0.485955	1.18557	939000000000	2017749614	1	1	0.441011	1.18557	0.371983	-0.429476	0.485955	1.18557	0.409893	50.3468	0	0	0	0	6.74e-11	4.23e-10	NA	DEg	down
CHMP4B	3.85e-09	1.25e-10	0.317416	0.907216	1840000000000	3418816977	1	1	0.289326	0.907216	0.318916	-0.496324	0.317416	0.907216	0.349879	50.1865	0	0	0	0	7.29e-11	4.55e-10	NA	DEg	down
RER1	1e-08	6.6e-10	0.0674157	0.412371	9.86223e+08	10837953616	1	1	0.0674157	0.412371	0.163483	-0.786527	0.0674157	0.412371	0.163483	50.1596	0.000183189	0.0151695	0.000326729	0.0208347	7.39e-11	4.6e-10	NA	DEg	down
DSG2	5.69e-09	1.17e-10	0.280899	0.845361	109000000000000	3240829858	1	1	0.252809	0.845361	0.299055	-0.52425	0.280899	0.845361	0.332283	50.0347	2.2e-12	0	8.48e-12	0	7.85e-11	4.85e-10	NA	DEg	down
BAX	5.22e-09	3.05e-10	0.146067	0.587629	1170000000000	41432931768	1	1	0.143258	0.587629	0.243791	-0.612983	0.146067	0.587629	0.248571	49.8786	1.77e-05	1.96e-08	3.61e-05	4.62e-08	8.48e-11	5.22e-10	NA	DEg	down
ATP5F1B	8.65e-10	1.25e-10	0.367978	0.989691	238000000000	9345870290	1	1	0.359551	0.989691	0.363296	-0.43974	0.367978	0.989691	0.371811	49.7684	0	2.22e-16	0	1.09e-15	8.95e-11	5.48e-10	NA	DEg	down
GCC2	4.01e-09	5.91e-10	0.11236	0.515464	90665855790	26477379014	1	1	0.11236	0.515464	0.217978	-0.661588	0.11236	0.515464	0.217978	49.7525	6.69e-06	8.77e-05	1.42e-05	0.000147043	9.02e-11	5.51e-10	NA	DEg	down
CDHR5	3.06e-08	6.63e-10	0.0898876	0.463918	2.58208e+08	3722983444	1	1	0.0870787	0.463918	0.187703	-0.726529	0.0898876	0.463918	0.193758	49.6331	0.018574	0.00450211	0.0250468	0.00650467	9.56e-11	5.82e-10	NA	DEg	down
HNRNPK	1.34e-09	1.03e-10	0.356742	0.969072	167000000000	2873346603	1	1	0.351124	0.969072	0.36233	-0.440896	0.356742	0.969072	0.368127	49.5199	0	0	0	0	1.01e-10	6.13e-10	NA	DEg	down
RBCK1	1.53e-08	2.8e-10	0.157303	0.608247	496000000000	38899121821	1	1	0.148876	0.608247	0.244763	-0.611254	0.157303	0.608247	0.258617	49.5031	0.0483928	8.18e-07	0.0604061	1.65e-06	1.02e-10	6.15e-10	NA	DEg	down
CFLAR	9.35e-09	7.59e-10	0.0870786	0.453608	5564256910	1804054442	1	1	0.0870787	0.453608	0.191969	-0.716769	0.0870787	0.453608	0.191969	49.3359	2.45e-05	9.21e-05	4.88e-05	0.000154128	1.11e-10	6.65e-10	NA	DEg	down
SNU13	1.06e-09	1.26e-10	0.345506	0.948454	209000000000	3300195581	1	1	0.337079	0.948454	0.355398	-0.449285	0.345506	0.948454	0.364283	49.2845	0	0	0	0	1.13e-10	6.8e-10	NA	DEg	down
CD99	5.52e-09	5.8e-10	0.103933	0.494845	22912739616	21405849598	1	1	0.103933	0.494845	0.21003	-0.677718	0.103933	0.494845	0.21003	49.2485	7.67e-05	6.12e-06	0.000143663	1.11e-05	1.15e-10	6.89e-10	NA	DEg	down
SNHG9	4.74e-09	2.85e-10	0.143258	0.57732	1050000000000	50098346376	1	1	0.143258	0.57732	0.248144	-0.605296	0.143258	0.57732	0.248144	49.0872	1.34e-06	3.02e-05	3.05e-06	5.15e-05	1.25e-10	7.44e-10	NA	DEg	down
ATP5PD	1.1e-09	1.25e-10	0.365169	0.979381	166000000000	2124415441	1	1	0.359551	0.979381	0.36712	-0.435192	0.365169	0.979381	0.372856	49.024	0	0	0	0	1.29e-10	7.64e-10	NA	DEg	down
RAB2A	1.15e-09	2.4e-10	0.275281	0.824742	54462528819	2300918531	1	1	0.272472	0.824742	0.330372	-0.480997	0.275281	0.824742	0.333778	48.8806	3.33e-16	5.55e-16	2.12e-15	2.51e-15	1.38e-10	8.17e-10	NA	DEg	down
CBX3	2.77e-09	1.25e-10	0.323034	0.907216	1870000000000	3418816977	1	1	0.294944	0.907216	0.325109	-0.487972	0.323034	0.907216	0.356071	48.8585	2.22e-16	0	1.43e-15	0	1.4e-10	8.23e-10	NA	DEg	down
SMS	1.16e-08	6.6e-10	0.0702247	0.412371	1240960231	10837953616	1	1	0.0702247	0.412371	0.170295	-0.768798	0.0702247	0.412371	0.170295	48.7512	0.00971713	3.17e-06	0.0139039	5.97e-06	1.47e-10	8.6e-10	NA	DEg	down
MUC6	1.56e-08	1.84e-10	0.300562	0.865979	155000000000000	1773817491	1	1	0.266854	0.865979	0.308153	-0.511234	0.300562	0.865979	0.347077	48.7448	5.31e-14	2.22e-16	2.66e-13	1.09e-15	1.48e-10	8.6e-10	NA	DEg	down
KDELR1	3.3e-09	2.39e-10	0.191011	0.670103	30000000000000	9142364343	1	1	0.191011	0.670103	0.285048	-0.545083	0.191011	0.670103	0.285048	48.7183	3.6e-11	1.03e-14	1.18e-10	4.01e-14	1.5e-10	8.69e-10	NA	DEg	down
ITGB1	2.86e-09	1.36e-10	0.300562	0.865979	3140000000000	2272703089	1	1	0.27809	0.865979	0.321128	-0.493322	0.300562	0.865979	0.347077	48.4831	2.22e-16	0	1.43e-15	0	1.68e-10	9.71e-10	NA	DEg	down
NDUFA6	4.46e-09	5.81e-10	0.120787	0.525773	179000000000	28728069506	1	1	0.120787	0.525773	0.229731	-0.63878	0.120787	0.525773	0.229731	48.2663	8.55e-07	1.6e-08	2e-06	3.83e-08	1.87e-10	1.08e-09	NA	DEg	down
DHRS7	5.46e-09	5.8e-10	0.106742	0.494845	30678694987	21405849598	1	1	0.106742	0.494845	0.215707	-0.666136	0.106742	0.494845	0.215707	48.2299	1.82e-05	0.000265337	3.67e-05	0.000428583	1.9e-10	1.09e-09	NA	DEg	down
POF1B	8.59e-08	5.91e-10	0.11236	0.505155	8.82603e+08	23997310048	1	1	0.106742	0.505155	0.211305	-0.675091	0.11236	0.505155	0.222426	48.1256	2.09e-05	9e-09	4.21e-05	2.2e-08	2e-10	1.14e-09	NA	DEg	down
NCOR1	0.394216	5.65e-10	0.171567	0.484536	12350.5	18637864403	0.999986	1	0.0955056	0.484536	0.197107	-0.705297	0.103933	0.484536	0.214499	48.1233	0.0403036	0.00261348	0.0510244	0.00383196	2e-10	1.14e-09	NA	DEg	down
CUTA	2.29e-09	2.5e-10	0.182584	0.649485	89900000000000	12883729192	1	1	0.182584	0.649485	0.281122	-0.551105	0.182584	0.649485	0.281122	48.117	2.47e-10	4.79e-10	7.52e-10	1.3e-09	2.01e-10	1.14e-09	NA	DEg	down
NOP10	1.35e-09	1.25e-10	0.376404	0.989691	121000000000	9345870290	1	1	0.365169	0.989691	0.368972	-0.433006	0.376404	0.989691	0.380325	47.9442	0	0	0	0	2.19e-10	1.24e-09	NA	DEg	down
UBE2L3	3.54e-09	3.05e-10	0.151685	0.587629	2930000000000	41432931768	1	1	0.151685	0.587629	0.258131	-0.588159	0.151685	0.587629	0.258131	47.9168	1.15e-06	3.68e-12	2.64e-06	1.19e-11	2.22e-10	1.25e-09	NA	DEg	down
SPINT1	0.40463	2.04e-10	0.386881	0.71134	12564.2	5777861608	0.999969	1	0.191011	0.71134	0.268523	-0.571018	0.230337	0.71134	0.323807	47.8001	1.75e-06	6.14e-11	3.92e-06	1.79e-10	2.35e-10	1.32e-09	NA	DEg	down
METAP2	3.68e-09	1.17e-10	0.292135	0.845361	4220000000000	3240829858	1	1	0.269663	0.845361	0.318992	-0.496221	0.292135	0.845361	0.345574	47.6189	6.55e-15	4.73e-09	3.67e-14	1.2e-08	2.57e-10	1.43e-09	NA	DEg	down
CTSS	7.98e-09	7.59e-10	0.0926966	0.453608	4326753541	1804054442	1	1	0.0926966	0.453608	0.204354	-0.689617	0.0926966	0.453608	0.204354	47.4078	0.00475004	2.63e-05	0.00716532	4.52e-05	2.85e-10	1.58e-09	NA	DEg	down
HEBP2	1.65e-09	1.39e-10	0.317416	0.886598	229000000000	2398035716	1	1	0.300562	0.886598	0.339006	-0.469793	0.317416	0.886598	0.358015	47.3429	0	5.71e-11	0	1.67e-10	2.94e-10	1.63e-09	NA	DEg	down
CSNK1A1	0.0954747	1.71e-10	0.273283	0.762887	15151.6	4191207398	0.999982	1	0.216292	0.762887	0.283518	-0.547419	0.247191	0.762887	0.324021	47.2611	8.05e-11	1.22e-13	2.57e-10	4.31e-13	3.06e-10	1.69e-09	NA	DEg	down
HBB	7.98e-09	6.63e-10	0.0955056	0.463918	5921812897	3722983444	1	1	0.0955056	0.463918	0.205868	-0.686412	0.0955056	0.463918	0.205868	47.1437	2.68e-06	1.32e-07	5.87e-06	2.88e-07	3.24e-10	1.78e-09	NA	DEg	down
SLC44A4	4.33e-08	2.26e-10	0.27809	0.814433	54500000000000	2496661499	1	1	0.244382	0.814433	0.300064	-0.522786	0.27809	0.814433	0.341452	46.8249	1.08e-09	5.55e-16	3.09e-09	2.51e-15	3.79e-10	2.08e-09	NA	DEg	down
MORF4L1	1.58e-09	1.25e-10	0.376404	0.979381	2060000000000	2124415441	1	1	0.351124	0.979381	0.358516	-0.445492	0.376404	0.979381	0.384329	46.6177	0	1.11e-16	0	5.49e-16	4.19e-10	2.29e-09	NA	DEg	down
TMEM54	0.232681	1.14e-10	0.552778	1.03093	10776.3	3302243097	0.999949	1	0.367978	1.03093	0.356938	-0.447407	0.424157	1.03093	0.411433	46.5156	1.67e-14	7.69e-09	8.67e-14	1.9e-08	4.41e-10	2.4e-09	NA	DEg	down
TMEM50A	7.98e-09	8.46e-10	0.0926966	0.443299	4326753541	7392269636	1	1	0.0926966	0.443299	0.209106	-0.679633	0.0926966	0.443299	0.209106	46.4658	7.48e-05	0.000359664	0.000140443	0.000569574	4.51e-10	2.45e-09	NA	DEg	down
CDV3	2.55e-09	1.92e-10	0.244382	0.752577	22100000000000	3963625004	1	1	0.233146	0.752577	0.309797	-0.508923	0.244382	0.752577	0.324727	46.431	9.02e-13	2.69e-14	3.74e-12	1.01e-13	4.59e-10	2.49e-09	NA	DEg	down
HIGD2A	1.07e-09	1.26e-10	0.359551	0.948454	174000000000	3300195581	1	1	0.348315	0.948454	0.367245	-0.435044	0.359551	0.948454	0.379091	46.1954	0	3.11e-13	0	1.07e-12	5.15e-10	2.78e-09	NA	DEg	down
STAT6	5.46e-09	5.65e-10	0.106742	0.484536	30678694987	18637864403	1	1	0.106742	0.484536	0.220296	-0.656993	0.106742	0.484536	0.220296	46.1753	2.53e-05	0.000340373	4.99e-05	0.000539986	5.2e-10	2.8e-09	NA	DEg	down
TAF10	3.06e-08	1.4e-09	0.0365168	0.309278	4.28397e+06	5504361954	1	1	0.0365169	0.309278	0.118071	-0.927856	0.0365169	0.309278	0.118071	46.033	0.0174232	0.00844227	0.0236382	0.0117768	5.58e-10	2.99e-09	NA	DEg	down
POLR1D	1.23e-09	1.25e-10	0.379213	0.979381	34364416147	2124415441	1	1	0.373596	0.979381	0.381461	-0.41855	0.379213	0.979381	0.387197	46.0284	0	0	0	0	5.59e-10	2.99e-09	NA	DEg	down
PSMB7	1e-08	6.98e-10	0.0674157	0.391753	9.86223e+08	16397051012	1	1	0.0674157	0.391753	0.172088	-0.764251	0.0674157	0.391753	0.172088	45.9662	0.000162599	0.015852	0.000293536	0.0216718	5.77e-10	3.07e-09	NA	DEg	down
IGHG4	0.347696	0.775309	1.80432	1.51411	17792.2	16100.7	0.999899	0.999906	1.0618	0.340206	3.12104	0.4943	1.17697	0.340206	3.45957	45.7707	2.93e-07	0.00246552	7.08e-07	0.00362696	6.35e-10	3.37e-09	NA	DEg	up
SPINK4	0.428222	0.761541	2.63813	1.55638	15847.2	22.9806	0.999834	0.93657	1.40169	0.371134	3.77676	0.57712	1.50843	0.371134	4.06437	45.7355	5.79e-13	0.000329928	2.45e-12	0.000524349	6.46e-10	3.41e-09	NA	DEg	up
CEBPD	6.02e-07	1.92e-10	0.247192	0.752577	567000000000	3963625004	1	1	0.219101	0.752577	0.291134	-0.535907	0.247191	0.752577	0.328459	45.6286	3.39e-10	2.36e-06	1.02e-09	4.54e-06	6.8e-10	3.57e-09	NA	DEg	down
CD164	3.24e-09	1.17e-10	0.300562	0.845361	307000000000	3240829858	1	1	0.280899	0.845361	0.332283	-0.478492	0.300562	0.845361	0.355543	45.6265	9.76e-08	0	2.45e-07	0	6.81e-10	3.57e-09	NA	DEg	down
MAP1LC3B	9.61e-09	5.91e-10	0.117978	0.505155	30581346529	23997310048	1	1	0.115169	0.505155	0.227987	-0.64209	0.117978	0.505155	0.233547	45.6232	6.18e-06	1.68e-07	1.32e-05	3.61e-07	6.82e-10	3.57e-09	NA	DEg	down
EPS8L2	7.51e-09	7.41e-10	0.0814607	0.42268	6621562590	8678876715	1	1	0.0814607	0.42268	0.192724	-0.715064	0.0814607	0.42268	0.192724	45.4045	0.024099	0.000236847	0.0319644	0.00038466	7.59e-10	3.95e-09	NA	DEg	down
GSTO1	5.52e-09	5.59e-10	0.103933	0.474227	22912739616	15394086596	1	1	0.103933	0.474227	0.219162	-0.659234	0.103933	0.474227	0.219162	45.3494	0.00209207	4.02e-06	0.00327806	7.43e-06	7.8e-10	4.03e-09	NA	DEg	down
IFI27L2	5.52e-09	5.59e-10	0.103933	0.474227	22912739616	15394086596	1	1	0.103933	0.474227	0.219162	-0.659234	0.103933	0.474227	0.219162	45.3494	0.00209207	4.02e-06	0.00327806	7.43e-06	7.8e-10	4.03e-09	NA	DEg	down
EIF3A	5.85e-09	2.85e-10	0.154494	0.57732	1930000000000	50098346376	1	1	0.151685	0.57732	0.262741	-0.580473	0.154494	0.57732	0.267606	45.3259	7.36e-07	6.23e-08	1.73e-06	1.38e-07	7.89e-10	4.07e-09	NA	DEg	down
ZNF706	1.43e-08	1.17e-10	0.303371	0.845361	92600000000000	3240829858	1	1	0.266854	0.845361	0.315669	-0.500769	0.303371	0.845361	0.358865	45.1762	3.52e-14	8.88e-16	1.79e-13	3.91e-15	8.49e-10	4.35e-09	NA	DEg	down
PTGES3	6.89e-10	1.03e-10	0.379213	0.969072	20217599795	2873346603	1	1	0.376404	0.969072	0.388417	-0.410701	0.379213	0.969072	0.391316	44.7206	0	0	0	0	1.06e-09	5.42e-09	NA	DEg	down
NDUFB3	4.46e-09	5.91e-10	0.120787	0.505155	179000000000	23997310048	1	1	0.120787	0.505155	0.239108	-0.621406	0.120787	0.505155	0.239108	44.611	1.41e-06	3.52e-05	3.19e-06	5.98e-05	1.12e-09	5.7e-09	NA	DEg	down
PKP2	5.46e-09	5.59e-10	0.106742	0.474227	30678694987	15394086596	1	1	0.106742	0.474227	0.225085	-0.647652	0.106742	0.474227	0.225085	44.5048	3.09e-05	6.77e-05	6.07e-05	0.000113909	1.18e-09	5.98e-09	NA	DEg	down
DEK	1.76e-09	1.53e-10	0.264045	0.773196	5460000000000	4158473840	1	1	0.255618	0.773196	0.330599	-0.480698	0.264045	0.773196	0.341498	44.3352	5.47e-13	0	2.35e-12	0	1.28e-09	6.48e-09	NA	DEg	down
C1QBP	3.31e-09	3.05e-10	0.162921	0.587629	6200000000000	41432931768	1	1	0.162921	0.587629	0.277252	-0.557125	0.162921	0.587629	0.277252	44.2166	6.6e-08	2.42e-06	1.69e-07	4.65e-06	1.36e-09	6.85e-09	NA	DEg	down
HNRNPC	1.14e-09	1.39e-10	0.331461	0.886598	302000000000	2398035716	1	1	0.331461	0.886598	0.373857	-0.427295	0.331461	0.886598	0.373857	44.1847	0	0	0	0	1.38e-09	6.93e-09	NA	DEg	down
ITLN1	0.256355	0.795809	0.853677	0.60586	11639.8	14715.1	0.999927	0.999959	0.542135	0.123711	4.38226	0.641698	0.634831	0.123711	5.13155	44.1512	0.0183433	6.91e-06	0.0248109	1.25e-05	1.4e-09	7.03e-09	NA	DEg	up
MARCKSL1	1.59e-09	2.04e-10	0.230337	0.71134	18500000000000	5777861608	1	1	0.227528	0.71134	0.319858	-0.495042	0.230337	0.71134	0.323807	43.9426	1.15e-12	1.09e-09	4.64e-12	2.93e-09	1.55e-09	7.76e-09	NA	DEg	down
HBEGF	1.81e-08	8.23e-10	0.0589888	0.360825	9.21034e+07	28296182173	1	1	0.0589888	0.360825	0.163483	-0.786527	0.0589888	0.360825	0.163483	43.9028	0.000572266	0.0019387	0.000953776	0.00287095	1.58e-09	7.88e-09	NA	DEg	down
LAD1	5.8e-09	5.8e-10	0.117978	0.494845	96078278995	21405849598	1	1	0.117978	0.494845	0.238413	-0.62267	0.117978	0.494845	0.238413	43.8384	8.32e-06	8.04e-07	1.74e-05	1.63e-06	1.63e-09	8.11e-09	NA	DEg	down
CSDE1	1e-08	7.52e-10	0.0674157	0.381443	9.86223e+08	20201748058	1	1	0.0674157	0.381443	0.176739	-0.752669	0.0674157	0.381443	0.176739	43.8296	0.000289648	0.0107631	0.000502509	0.0148976	1.64e-09	8.12e-09	NA	DEg	down
DDX24	5.28e-09	5.44e-10	0.143258	0.546392	921000000000	31521559992	1	1	0.140449	0.546392	0.257049	-0.589984	0.143258	0.546392	0.26219	43.8215	1.32e-06	1.52e-07	3.02e-06	3.29e-07	1.65e-09	8.13e-09	NA	DEg	down
UFC1	3.06e-08	1.64e-09	0.0365168	0.298969	4.28397e+06	3019087126	1	1	0.0365169	0.298969	0.122143	-0.913133	0.0365169	0.298969	0.122143	43.681	0.00793102	0.0293594	0.0115525	0.0385397	1.76e-09	8.68e-09	NA	DEg	down
NDRG1	0.340112	4.37e-10	1.25574	1.53608	10602.6	14224320466	0.999882	1	0.606742	1.53608	0.394993	-0.403411	0.828652	1.53608	0.539458	43.6048	0	0	0	0	1.83e-09	8.98e-09	NA	DEg	down
YBX3	3.93e-09	1.49e-10	0.27809	0.793814	167000000000000	4312373654	1	1	0.255618	0.793814	0.322012	-0.492128	0.27809	0.793814	0.350321	43.4916	7.76e-10	8.13e-07	2.26e-09	1.64e-06	1.94e-09	9.47e-09	NA	DEg	down
PDCD6IP	7.51e-09	6.6e-10	0.0814607	0.412371	6621562590	10837953616	1	1	0.0814607	0.412371	0.197542	-0.70434	0.0814607	0.412371	0.197542	43.4548	5.76e-05	0.00647761	0.000109352	0.00915091	1.97e-09	9.61e-09	NA	DEg	down
GSTK1	0.296203	2.12e-10	0.367189	0.742268	16413	3920176740	0.999978	1	0.216292	0.742268	0.291394	-0.53552	0.258427	0.742268	0.348159	43.4007	6.02e-07	8.94e-06	1.42e-06	1.6e-05	2.02e-09	9.84e-09	NA	DEg	down
MT1G	0.360981	5.91e-09	0.967074	0.103093	12797.2	781101	0.999924	1	0.396067	0.103093	3.84185	0.584541	0.617978	0.103093	5.99438	43.3225	3.32e-06	2.14e-07	7.24e-06	4.53e-07	2.1e-09	1.02e-08	NA	DEg	up
SERPINB6	7.85e-09	2.33e-10	0.297753	0.835052	429000000000000	1735124659	1	1	0.266854	0.835052	0.319566	-0.49544	0.297753	0.835052	0.356568	43.3084	1.24e-13	1.11e-15	5.77e-13	4.77e-15	2.12e-09	1.02e-08	NA	DEg	down
C15orf48	0.306029	6.51e-10	1.6798	2.04124	14003.8	51834995022	0.99988	1	0.884831	2.04124	0.433478	-0.363033	1.16573	2.04124	0.57109	43.2797	0	0	0	0	2.15e-09	1.03e-08	NA	DEg	down
SDC4	7.91e-10	3.19e-09	0.676966	0.175258	4593469816	4.96003e+07	1	1	0.561798	0.175258	3.20555	0.505903	0.676966	0.175258	3.86269	43.2178	9.79e-13	5.57e-14	4.04e-12	2.03e-13	2.21e-09	1.06e-08	NA	DEg	up
LPP	6.19e-09	5.65e-10	0.115169	0.484536	66644769364	18637864403	1	1	0.115169	0.484536	0.237688	-0.623992	0.115169	0.484536	0.237688	43.0223	0.016461	0.000381812	0.0225736	0.000602505	2.43e-09	1.17e-08	NA	DEg	down
ARPC1A	4.46e-09	5.8e-10	0.120787	0.494845	179000000000	21405849598	1	1	0.120787	0.494845	0.244089	-0.612451	0.120787	0.494845	0.244089	42.8337	1.56e-06	3.77e-08	3.53e-06	8.57e-08	2.67e-09	1.28e-08	NA	DEg	down
CTTN	5.46e-09	6.63e-10	0.106742	0.463918	30678694987	3722983444	1	1	0.106742	0.463918	0.230087	-0.638107	0.106742	0.463918	0.230087	42.3622	3.53e-06	0.000696898	7.67e-06	0.00107308	3.36e-09	1.6e-08	NA	DEg	down
HPGD	0.509416	2.25e-10	0.561129	0.690722	13813.2	6890212512	0.999959	1	0.210674	0.690722	0.305006	-0.515692	0.275281	0.690722	0.398541	42.3517	1.96e-09	0.00293913	5.5e-09	0.00428823	3.38e-09	1.6e-08	NA	DEg	down
LSM4	1.26e-09	1.53e-10	0.272472	0.773196	89354716891	4158473840	1	1	0.269663	0.773196	0.348764	-0.457468	0.272472	0.773196	0.352397	42.3025	3e-15	3.77e-09	1.76e-14	9.67e-09	3.46e-09	1.64e-08	NA	DEg	down
SKP1	1.53e-09	1.25e-10	0.404494	0.989691	15850059605	9345870290	1	1	0.376404	0.989691	0.380325	-0.419845	0.404494	0.989691	0.408708	42.2581	1.16e-11	0	4.16e-11	0	3.54e-09	1.67e-08	NA	DEg	down
FIS1	1.36e-09	1.59e-10	0.33427	0.876289	745000000000	1943270071	1	1	0.314607	0.876289	0.359022	-0.444879	0.33427	0.876289	0.381461	42.2365	0	0	0	0	3.57e-09	1.68e-08	NA	DEg	down
LY6E	8.21e-10	3.19e-09	0.66573	0.175258	9474395215	4.96003e+07	1	1	0.558989	0.175258	3.18952	0.503726	0.66573	0.175258	3.79858	41.8398	5.43e-13	4.44e-15	2.34e-12	1.78e-14	4.34e-09	2.04e-08	NA	DEg	up
CHURC1	1.81e-08	8.54e-10	0.0589888	0.350515	9.21034e+07	28993014493	1	1	0.0589888	0.350515	0.168291	-0.773938	0.0589888	0.350515	0.168291	41.7785	0.000753505	0.0300022	0.00123959	0.0392099	4.47e-09	2.09e-08	NA	DEg	down
RNF145	2.46e-09	3.62e-10	0.199438	0.639175	70900000000000	21199995325	1	1	0.196629	0.639175	0.30763	-0.511972	0.199438	0.639175	0.312024	41.573	8.23e-10	1.71e-08	2.39e-09	4.07e-08	4.94e-09	2.31e-08	NA	DEg	down
UXT	2.15e-09	2.33e-10	0.22191	0.680412	43600000000000	7859436625	1	1	0.216292	0.680412	0.317884	-0.497731	0.22191	0.680412	0.326141	41.561	8.28e-12	3.41e-14	3.01e-11	1.26e-13	4.97e-09	2.31e-08	NA	DEg	down
TES	9.13e-09	2.05e-10	0.27809	0.804124	351000000000000	2809716875	1	1	0.247191	0.804124	0.307404	-0.51229	0.27809	0.804124	0.34583	41.4744	7.74e-08	5.11e-15	1.97e-07	2.03e-14	5.19e-09	2.41e-08	NA	DEg	down
TMOD3	7.51e-09	6.91e-10	0.0814607	0.402062	6621562590	12358947693	1	1	0.0814607	0.402062	0.202607	-0.693345	0.0814607	0.402062	0.202607	41.436	0.000185884	0.00230672	0.000330874	0.00339897	5.28e-09	2.45e-08	NA	DEg	down
C12orf57	1.07e-09	1.03e-10	0.396067	0.969072	81186078776	2873346603	1	1	0.373596	0.969072	0.385519	-0.413954	0.396067	0.969072	0.408708	41.3776	5.65e-07	0	1.34e-06	0	5.44e-09	2.51e-08	NA	DEg	down
MGST3	4.3e-09	2e-10	0.502809	1.13402	897000000000	2115841012	1	1	0.47191	1.13402	0.416139	-0.380762	0.502809	1.13402	0.443386	41.3146	0	0	0	0	5.61e-09	2.58e-08	NA	DEg	down
SPTBN1	4.55e-09	1.36e-10	0.33427	0.865979	120000000000000	2272703089	1	1	0.294944	0.865979	0.34059	-0.467768	0.33427	0.865979	0.386002	41.2876	6.77e-15	0	3.77e-14	0	5.68e-09	2.61e-08	NA	DEg	down
PI3	0.0714097	2.33e-10	0.3388	0.835052	10060.6	1735124659	0.999966	1	0.266854	0.835052	0.319566	-0.49544	0.314607	0.835052	0.376751	41.2052	1.19e-12	4.64e-07	4.74e-12	9.49e-07	5.92e-09	2.71e-08	NA	DEg	down
UQCRFS1	5.46e-09	7.59e-10	0.106742	0.453608	30678694987	1804054442	1	1	0.106742	0.453608	0.235317	-0.628347	0.106742	0.453608	0.235317	40.8661	0.00969286	7.12e-08	0.0138915	1.57e-07	6.98e-09	3.18e-08	NA	DEg	down
HSPH1	7.96e-09	3.05e-10	0.174157	0.587629	2750000000000	41432931768	1	1	0.16573	0.587629	0.282032	-0.549701	0.174157	0.587629	0.296373	40.8068	5.12e-07	1.59e-06	1.22e-06	3.1e-06	7.19e-09	3.27e-08	NA	DEg	down
ERBB3	0.52178	5.81e-10	0.323061	0.525773	11563.2	28728069506	0.999972	1	0.132022	0.525773	0.251102	-0.600151	0.154494	0.525773	0.293842	40.79	4.51e-05	8.82e-07	8.63e-05	1.77e-06	7.25e-09	3.29e-08	NA	DEg	down
ERO1A	9.83e-09	6.98e-10	0.0786517	0.391753	3722236147	16397051012	1	1	0.0786517	0.391753	0.200769	-0.697304	0.0786517	0.391753	0.200769	40.6349	0.000165121	2.06e-06	0.000297485	3.99e-06	7.82e-09	3.54e-08	NA	DEg	down
CXADR	7.33e-09	7.52e-10	0.0758427	0.381443	3993266299	20201748058	1	1	0.0758427	0.381443	0.198831	-0.701516	0.0758427	0.381443	0.198831	39.8845	0.000178067	2.74e-06	0.000319515	5.21e-06	1.13e-08	5.09e-08	NA	DEg	down
KRT10	4.13e-09	5.8e-10	0.129213	0.494845	427000000000	21405849598	1	1	0.129213	0.494845	0.261119	-0.583162	0.129213	0.494845	0.261119	39.8266	1.59e-06	4.51e-10	3.59e-06	1.23e-09	1.16e-08	5.22e-08	NA	DEg	down
SPCS2	4.98e-09	5.91e-10	0.140449	0.515464	798000000000	26477379014	1	1	0.140449	0.515464	0.272472	-0.564678	0.140449	0.515464	0.272472	39.5776	1.94e-07	1.36e-10	4.72e-07	3.85e-10	1.31e-08	5.86e-08	NA	DEg	down
NDUFA12	5.68e-09	7.59e-10	0.109551	0.453608	38097356296	1804054442	1	1	0.109551	0.453608	0.241509	-0.617066	0.109551	0.453608	0.241509	39.4721	0.0146722	6.09e-05	0.0203718	0.000102719	1.38e-08	6.15e-08	NA	DEg	down
SNRPF	7.2e-10	1.25e-10	0.412921	0.979381	5218609785	2124415441	1	1	0.407303	0.979381	0.415878	-0.381034	0.412921	0.979381	0.421614	39.445	0.00161525	4.44e-16	0.00256253	2.06e-15	1.4e-08	6.21e-08	NA	DEg	down
RHOB	3.55e-09	1.25e-10	0.412921	0.979381	802000000000	2124415441	1	1	0.353933	0.979381	0.361384	-0.442031	0.412921	0.979381	0.421614	39.442	1.74e-09	0	4.94e-09	0	1.4e-08	6.21e-08	NA	DEg	down
ASPH	1.62e-09	1.13e-10	0.36236	0.896907	160000000000	4410607780	1	1	0.33427	0.896907	0.372691	-0.428651	0.36236	0.896907	0.40401	39.1133	0	3.67e-10	0	1e-09	1.64e-08	7.27e-08	NA	DEg	down
HNRNPDL	7.19e-10	1.03e-10	0.410112	0.969072	7879687452	2873346603	1	1	0.401685	0.969072	0.414505	-0.38247	0.410112	0.969072	0.423201	38.7486	9.93e-08	5.55e-16	2.48e-07	2.51e-15	1.96e-08	8.66e-08	NA	DEg	down
KLF4	4.63e-10	6.6e-10	1.02809	0.412371	9771494043	10837953616	1	1	0.758427	0.412371	1.83919	0.264626	1.02809	0.412371	2.49312	38.3575	0	0	0	0	2.37e-08	1.04e-07	NA	DEg	up
TMC5	0.320374	1.48e-10	1.4466	0.938144	12372	2300273811	0.999883	1	0.730337	0.938144	0.778491	-0.108746	0.983146	0.938144	1.04797	38.3516	2.22e-16	3.93e-06	1.43e-15	7.31e-06	2.38e-08	1.05e-07	NA	DEg	up
ADIRF	0.289463	3.51e-10	1.09112	1.37113	17365.2	3538433568	0.999937	1	0.564607	1.37113	0.411781	-0.385334	0.775281	1.37113	0.56543	38.1822	1.01e-10	0	3.17e-10	0	2.59e-08	1.13e-07	NA	DEg	down
USP53	0.136118	2.33e-10	0.383687	0.835052	18046.5	1735124659	0.999979	1	0.275281	0.835052	0.329657	-0.481937	0.331461	0.835052	0.396934	38.0982	3.35e-12	1.53e-08	1.26e-11	3.67e-08	2.69e-08	1.17e-07	NA	DEg	down
TSPAN3	0.0724356	1.66e-10	0.369459	0.85567	10099.3	1946906786	0.999963	1	0.286517	0.85567	0.334845	-0.475156	0.342697	0.85567	0.400501	38.0439	7.92e-08	0	2.01e-07	0	2.77e-08	1.2e-07	NA	DEg	down
GNB1	7.33e-09	7.94e-10	0.0758427	0.371134	3993266299	24697001090	1	1	0.0758427	0.371134	0.204354	-0.689617	0.0758427	0.371134	0.204354	37.9487	0.000137355	0.000446942	0.000249481	0.000700314	2.9e-08	1.25e-07	NA	DEg	down
SPINK1	1.38e-10	0	2.35393	1.37113	7.27323e+08	414.174	1	0.9967	2.02528	1.37113	1.47708	0.169405	2.35393	1.37113	1.71678	37.9399	0	5.34e-12	0	1.72e-11	2.91e-08	1.25e-07	NA	DEg	up
ATP5PF	7.37e-10	1.25e-10	0.421348	0.979381	7164173328	2124415441	1	1	0.410112	0.979381	0.418746	-0.378049	0.421348	0.979381	0.430219	37.9235	0	0	0	0	2.93e-08	1.26e-07	NA	DEg	down
MDH2	3.54e-09	5.81e-10	0.151685	0.525773	2930000000000	28728069506	1	1	0.151685	0.525773	0.2885	-0.539855	0.151685	0.525773	0.2885	37.7489	2.42e-07	1.25e-05	5.86e-07	2.21e-05	3.19e-08	1.37e-07	NA	DEg	down
MTDH	2.89e-09	1.25e-10	0.376404	0.907216	434000000000	3418816977	1	1	0.33427	0.907216	0.368456	-0.433614	0.376404	0.907216	0.4149	37.6695	1.15e-12	2.35e-14	4.65e-12	8.91e-14	3.32e-08	1.41e-07	NA	DEg	down
EPS8	0.620442	5.44e-10	0.777072	0.546392	16915.4	31521559992	0.999954	1	0.205056	0.546392	0.375291	-0.425631	0.294944	0.546392	0.539803	37.6649	0.000364426	0.0289846	0.000621339	0.0381038	3.33e-08	1.41e-07	NA	DEg	down
SRGN	8.23e-10	4.33e-09	0.592697	0.154639	8337865513	1.40667e+07	1	1	0.508427	0.154639	3.28783	0.516909	0.592697	0.154639	3.83277	37.5621	4.22e-10	3.33e-05	1.26e-09	5.67e-05	3.5e-08	1.48e-07	NA	DEg	up
ANAPC16	1.07e-09	2.12e-10	0.275281	0.742268	650000000000	3920176740	1	1	0.275281	0.742268	0.370865	-0.430785	0.275281	0.742268	0.370865	37.4811	3.84e-08	3.39e-08	1.01e-07	7.75e-08	3.64e-08	1.54e-07	NA	DEg	down
RPS4Y1	7.44e-10	3.43e-09	0.609551	0.164948	21098924030	3.07808e+07	1	1	0.514045	0.164948	3.1164	0.493653	0.609551	0.164948	3.6954	37.3095	5.08e-09	7.45e-14	1.37e-08	2.66e-13	3.96e-08	1.67e-07	NA	DEg	up
C19orf70	5.46e-09	4.95e-10	0.106742	0.43299	30678694987	12822624310	1	1	0.106742	0.43299	0.246522	-0.608144	0.106742	0.43299	0.246522	37.2145	5.94e-06	1.32e-08	1.27e-05	3.18e-08	4.14e-08	1.74e-07	NA	DEg	down
MGST1	1.18e-09	1.17e-10	0.339888	0.845361	241000000000	3240829858	1	1	0.339888	0.845361	0.402062	-0.395707	0.339888	0.845361	0.402062	37.1881	0	2.75e-12	0	8.95e-12	4.2e-08	1.76e-07	NA	DEg	down
MVP	9.98e-09	8.23e-10	0.0730337	0.360825	2028135949	28296182173	1	1	0.0730337	0.360825	0.202408	-0.693773	0.0730337	0.360825	0.202408	37.1695	0.00238735	1.03e-05	0.00372762	1.83e-05	4.24e-08	1.77e-07	NA	DEg	down
CHMP5	6.88e-09	6.6e-10	0.0983146	0.412371	9784535381	10837953616	1	1	0.0983146	0.412371	0.238413	-0.62267	0.0983146	0.412371	0.238413	37.003	0.000132252	1.09e-06	0.000240704	2.19e-06	4.59e-08	1.91e-07	NA	DEg	down
PA2G4	1.08e-09	1.46e-10	0.41573	0.958763	97489454744	8119365418	1	1	0.393258	0.958763	0.410173	-0.387033	0.41573	0.958763	0.433611	36.55	0.0138585	0	0.0193628	0	5.73e-08	2.37e-07	NA	DEg	down
MT-ND4L	1e-09	0	0.946629	1.72168	4236170014	282.193	1	0.993936	0.803371	1.72165	0.466629	-0.331029	0.946629	1.72165	0.549839	36.4299	2.22e-16	1.23e-09	1.43e-15	3.3e-09	6.07e-08	2.5e-07	NA	DEg	down
FAM162A	7.32e-09	7.59e-10	0.120787	0.453608	56438011009	1804054442	1	1	0.117978	0.453608	0.260087	-0.584882	0.120787	0.453608	0.266279	35.701	4.85e-06	1.15e-06	1.04e-05	2.3e-06	8.66e-08	3.55e-07	NA	DEg	down
ZFAND5	7.38e-09	2.76e-10	0.216292	0.628866	2280000000000	31416280732	1	1	0.202247	0.628866	0.321606	-0.492676	0.216292	0.628866	0.34394	35.6771	3.16e-09	5.2e-09	8.66e-09	1.31e-08	8.76e-08	3.58e-07	NA	DEg	down
RBMX	2.41e-09	5.02e-10	0.179775	0.56701	96100000000000	30656244123	1	1	0.179775	0.56701	0.317058	-0.498861	0.179775	0.56701	0.317058	35.6308	5.84e-08	1.6e-07	1.51e-07	3.44e-07	8.96e-08	3.65e-07	NA	DEg	down
B3GNT7	7.27e-10	3.43e-09	0.595506	0.164948	30623048166	3.07808e+07	1	1	0.505618	0.164948	3.06531	0.486474	0.595506	0.164948	3.61025	35.6194	5.58e-09	0.00585323	1.5e-08	0.00834835	9.01e-08	3.65e-07	NA	DEg	up
B4GALT1	7.6e-10	3.43e-09	0.595506	0.164948	12500885379	3.07808e+07	1	1	0.508427	0.164948	3.08234	0.48888	0.595506	0.164948	3.61025	35.6194	2e-15	0.00315816	1.19e-14	0.00459275	9.01e-08	3.65e-07	NA	DEg	up
AES	7.51e-09	7.94e-10	0.0814607	0.371134	6621562590	24697001090	1	1	0.0814607	0.371134	0.219491	-0.658583	0.0814607	0.371134	0.219491	35.6119	0.000274759	4.61e-06	0.000478394	8.46e-06	9.05e-08	3.65e-07	NA	DEg	down
POLR2I	1.29e-09	1.73e-10	0.27809	0.731959	226000000000	5773132112	1	1	0.272472	0.731959	0.37225	-0.429165	0.27809	0.731959	0.379926	35.5202	2.55e-09	3.99e-11	7.08e-09	1.19e-10	9.46e-08	3.8e-07	NA	DEg	down
HSBP1	1.13e-09	1.53e-10	0.303371	0.773196	383000000000	4158473840	1	1	0.303371	0.773196	0.39236	-0.406316	0.303371	0.773196	0.39236	35.517	0	0	0	0	9.47e-08	3.8e-07	NA	DEg	down
DUOX2	0.448497	1.53e-10	0.743626	0.773196	12572.3	4158473840	0.999941	1	0.289326	0.773196	0.374195	-0.426902	0.410112	0.773196	0.530412	35.4838	6.64e-11	0.00803523	2.14e-10	0.0112443	9.63e-08	3.85e-07	NA	DEg	down
MAOA	5.46e-09	7.41e-10	0.106742	0.42268	30678694987	8678876715	1	1	0.106742	0.42268	0.252535	-0.597679	0.106742	0.42268	0.252535	35.3192	1.64e-05	0.00120603	3.34e-05	0.00182235	1.04e-07	4.14e-07	NA	DEg	down
SLC25A24	5.46e-09	7.41e-10	0.106742	0.42268	30678694987	8678876715	1	1	0.106742	0.42268	0.252535	-0.597679	0.106742	0.42268	0.252535	35.3192	1.64e-05	0.00120603	3.34e-05	0.00182235	1.04e-07	4.14e-07	NA	DEg	down
SPTAN1	5.46e-09	7.41e-10	0.106742	0.42268	30678694987	8678876715	1	1	0.106742	0.42268	0.252535	-0.597679	0.106742	0.42268	0.252535	35.3192	1.64e-05	0.00120603	3.34e-05	0.00182235	1.04e-07	4.14e-07	NA	DEg	down
TXNDC17	1.23e-09	1.14e-10	0.410112	0.938144	63040477353	3504195697	1	1	0.384831	0.938144	0.410205	-0.386999	0.410112	0.938144	0.437153	35.1848	0	0	0	0	1.11e-07	4.4e-07	NA	DEg	down
VDAC2	0.0608774	1.9e-10	0.430715	0.927835	15613.9	1825461220	0.999972	1	0.337079	0.927835	0.363296	-0.43974	0.404494	0.927835	0.435955	35.1429	1.39e-14	4.44e-16	7.35e-14	2.06e-15	1.14e-07	4.48e-07	NA	DEg	down
CTNNB1	1.22e-09	1.25e-10	0.390449	0.907216	77699627808	3418816977	1	1	0.379213	0.907216	0.417997	-0.378827	0.390449	0.907216	0.430382	35.1036	3.49e-05	0	6.76e-05	0	1.16e-07	4.55e-07	NA	DEg	down
ANAPC11	1.81e-09	2.25e-10	0.255618	0.690722	4550000000000	6890212512	1	1	0.25	0.690722	0.36194	-0.441363	0.255618	0.690722	0.370074	35.0095	0.000729189	3.33e-14	0.00120181	1.24e-13	1.21e-07	4.76e-07	NA	DEg	down
UBE2B	7.98e-09	6.98e-10	0.0926966	0.391753	4326753541	16397051012	1	1	0.0926966	0.391753	0.23662	-0.625948	0.0926966	0.391753	0.23662	34.894	0.00102331	1.46e-07	0.00166804	3.16e-07	1.28e-07	5.02e-07	NA	DEg	down
PRR13	2.85e-09	1.35e-10	0.724719	1.39175	118000000000	3073021172	1	1	0.617978	1.39175	0.444028	-0.352589	0.724719	1.39175	0.520724	34.7916	0	0	0	0	1.35e-07	5.26e-07	NA	DEg	down
TCF7L2	1.16e-08	8.09e-10	0.0702247	0.340206	1240960231	27861466744	1	1	0.0702247	0.340206	0.206418	-0.685252	0.0702247	0.340206	0.206418	34.4677	0.00684895	0.00307089	0.0101593	0.00447314	1.58e-07	6.15e-07	NA	DEg	down
RSRC2	0.0930204	1.17e-10	0.393329	0.845361	10392.5	3240829858	0.999962	1	0.294944	0.845361	0.348897	-0.457303	0.356742	0.845361	0.421999	34.2461	5.6e-12	3.66e-15	2.07e-11	1.48e-14	1.76e-07	6.83e-07	NA	DEg	down
ARL6IP1	1.35e-09	1.59e-10	0.376404	0.876289	352000000000	1943270071	1	1	0.353933	0.876289	0.4039	-0.393727	0.376404	0.876289	0.429544	34.0362	0	8.81e-13	0	2.91e-12	1.95e-07	7.54e-07	NA	DEg	down
NDUFA13	7.55e-10	1.03e-10	0.438202	0.969072	6636926827	2873346603	1	1	0.421348	0.969072	0.434796	-0.361715	0.438202	0.969072	0.452187	33.886	0	0	0	0	2.09e-07	8.08e-07	NA	DEg	down
TST	7.51e-09	8.23e-10	0.0814607	0.360825	6621562590	28296182173	1	1	0.0814607	0.360825	0.225762	-0.646348	0.0814607	0.360825	0.225762	33.6779	0.000275211	2.97e-06	0.000478394	5.63e-06	2.32e-07	8.92e-07	NA	DEg	down
MINOS1	1.92e-09	2.94e-10	0.219101	0.618557	7370000000000	32310729871	1	1	0.219101	0.618557	0.354213	-0.450735	0.219101	0.618557	0.354213	33.602	6.62e-10	8.54e-08	1.95e-09	1.87e-07	2.4e-07	9.23e-07	NA	DEg	down
COPS9	8.2e-10	1.15e-10	0.412921	0.927835	4519346095	3477062284	1	1	0.412921	0.927835	0.445037	-0.351603	0.412921	0.927835	0.445037	33.5477	0	0	0	0	2.47e-07	9.45e-07	NA	DEg	down
DDIT4	0.137981	2.33e-10	0.413844	0.835052	17359.3	1735124659	0.999976	1	0.292135	0.835052	0.34984	-0.45613	0.356742	0.835052	0.427209	33.419	1.12e-11	1.37e-14	4.02e-11	5.22e-14	2.63e-07	1e-06	NA	DEg	down
SOD2	0.21397	4.95e-10	0.150093	0.43299	18071.7	12822624310	0.999992	1	0.109551	0.43299	0.25301	-0.596863	0.117978	0.43299	0.272472	33.4061	0.00161236	1.42e-06	0.00256253	2.8e-06	2.64e-07	1.01e-06	NA	DEg	down
IGHM	4.23e-09	7.41e-09	0.446629	0.0927835	452000000000	723922	1	1	0.376404	0.0927835	4.0568	0.608184	0.446629	0.0927835	4.81367	33.2104	0.00202314	9.47e-06	0.00318689	1.69e-05	2.91e-07	1.1e-06	NA	DEg	up
SFN	0.107009	2.16e-10	0.547334	1.03093	10412.5	2277394460	0.999947	1	0.393258	1.03093	0.381461	-0.41855	0.488764	1.03093	0.474101	33.1689	1.11e-16	1.69e-14	7.49e-16	6.42e-14	2.97e-07	1.12e-06	NA	DEg	down
CXCL3	5.93e-09	5.59e-10	0.140449	0.474227	409000000000	15394086596	1	1	0.13764	0.474227	0.290242	-0.53724	0.140449	0.474227	0.296165	32.9802	2.45e-06	2.52e-07	5.44e-06	5.3e-07	3.25e-07	1.23e-06	NA	DEg	down
PPP1R16A	1.24e-08	8.93e-10	0.0646067	0.319588	5.50718e+08	13528574774	1	1	0.0646067	0.319588	0.202157	-0.694312	0.0646067	0.319588	0.202157	32.967	0.000441725	0.0140435	0.000750259	0.0193278	3.27e-07	1.23e-06	NA	DEg	down
PRPF4B	0.37537	2.26e-10	0.647575	0.814433	17330	2496661499	0.999963	1	0.297753	0.814433	0.365595	-0.436999	0.404494	0.814433	0.496658	32.7265	2.29e-11	1.01e-08	7.89e-11	2.45e-08	3.68e-07	1.38e-06	NA	DEg	down
TRIR	7.02e-10	1.13e-10	0.398876	0.896907	7877368121	4410607780	1	1	0.393258	0.896907	0.438461	-0.358069	0.398876	0.896907	0.444724	32.4768	1.08e-08	1.11e-15	2.89e-08	4.77e-15	4.15e-07	1.55e-06	NA	DEg	down
CSKMT	0.176646	2.33e-10	0.443513	0.835052	11478.9	1735124659	0.999961	1	0.294944	0.835052	0.353204	-0.451974	0.365169	0.835052	0.437301	32.439	0.00045703	2.18e-13	0.000774775	7.55e-13	4.23e-07	1.58e-06	NA	DEg	down
EFNB2	1.06e-08	1.4e-09	0.0617978	0.309278	3.06085e+08	5504361954	1	1	0.0617978	0.309278	0.199813	-0.699377	0.0617978	0.309278	0.199813	32.224	0.0163162	0.000191733	0.0224095	0.000313105	4.69e-07	1.74e-06	NA	DEg	down
WDR1	1.06e-08	1.4e-09	0.0617978	0.309278	3.06085e+08	5504361954	1	1	0.0617978	0.309278	0.199813	-0.699377	0.0617978	0.309278	0.199813	32.224	0.0163162	0.000191733	0.0224095	0.000313105	4.69e-07	1.74e-06	NA	DEg	down
SF3B6	6.48e-09	6.63e-10	0.13764	0.463918	290000000000	3722983444	1	1	0.134831	0.463918	0.290637	-0.53665	0.13764	0.463918	0.296692	32.1868	4.32e-05	5.17e-07	8.29e-05	1.05e-06	4.78e-07	1.77e-06	NA	DEg	down
TSTA3	3.35e-09	1.49e-10	0.33427	0.793814	4600000000000	4312373654	1	1	0.297753	0.793814	0.375091	-0.425863	0.33427	0.793814	0.421093	32.0478	1.02e-14	2.11e-15	5.54e-14	8.86e-15	5.11e-07	1.89e-06	NA	DEg	down
NDUFS4	8.4e-08	2.26e-09	0.0224722	0.206186	129230	7.18789e+08	1	1	0.0224719	0.206186	0.108989	-0.962618	0.0224719	0.206186	0.108989	31.9995	0.0630504	0.325016	0.0770836	0.368489	5.23e-07	1.93e-06	NA	DEg	down
PCBP2	1.24e-09	1.25e-10	0.457865	0.979381	21352949131	2124415441	1	1	0.426966	0.979381	0.435955	-0.360558	0.457865	0.979381	0.467504	31.8496	0	0	0	0	5.63e-07	2.07e-06	NA	DEg	down
AHNAK	0.186918	2.33e-10	0.456026	0.835052	14490.2	1735124659	0.999969	1	0.297753	0.835052	0.356568	-0.447857	0.370787	0.835052	0.444028	31.6822	4.23e-09	3.96e-11	1.15e-08	1.18e-10	6.11e-07	2.24e-06	NA	DEg	down
DNAJB6	3.5e-09	7.59e-10	0.134831	0.453608	849000000000	1804054442	1	1	0.134831	0.453608	0.297242	-0.52689	0.134831	0.453608	0.297242	31.3924	1.41e-06	0.000149453	3.19e-06	0.000245412	7.03e-07	2.58e-06	NA	DEg	down
NDUFAB1	9.98e-09	8.74e-10	0.0730337	0.329897	2028135949	19869276631	1	1	0.0730337	0.329897	0.221383	-0.654855	0.0730337	0.329897	0.221383	31.3821	0.00322858	0.0251564	0.00498861	0.0335167	7.06e-07	2.58e-06	NA	DEg	down
EIF4E2	5.8e-09	7.41e-10	0.117978	0.42268	96078278995	8678876715	1	1	0.117978	0.42268	0.279118	-0.554213	0.117978	0.42268	0.279118	31.3812	0.0190558	6.14e-08	0.0256188	1.36e-07	7.07e-07	2.58e-06	NA	DEg	down
SFT2D1	2.64e-09	3.43e-09	0.011236	0.164948	12287.6	3.07808e+07	0.999999	1	0.011236	0.164948	0.068118	-1.16674	0.011236	0.164948	0.068118	31.2294	0.071944	0.476306	0.0871158	0.531885	7.61e-07	2.77e-06	NA	DEg	down
RHOC	1.07e-08	1.36e-10	0.426966	0.927835	43700000000000	2647816530	1	1	0.353933	0.927835	0.381461	-0.41855	0.426966	0.927835	0.460175	31.213	4.21e-11	0	1.37e-10	0	7.67e-07	2.79e-06	NA	DEg	down
SPCS1	1.32e-08	7.52e-10	0.0983146	0.381443	1766033988	20201748058	1	1	0.0955056	0.381443	0.25038	-0.601401	0.0983146	0.381443	0.257744	31.1818	0.00239337	0.0104807	0.00373047	0.0145293	7.78e-07	2.82e-06	NA	DEg	down
S100A16	1.11e-09	0	0.766854	1.41237	9275435060	332.98	1	0.995776	0.660112	1.41237	0.467379	-0.330331	0.766854	1.41237	0.542955	31.1057	0	4.73e-08	0	1.06e-07	8.08e-07	2.92e-06	NA	DEg	down
TM9SF3	0.102554	1.59e-10	0.441327	0.876289	10417.9	1943270071	0.999958	1	0.320225	0.876289	0.365433	-0.437192	0.396067	0.876289	0.451983	31.07	3.25e-06	3.33e-16	7.11e-06	1.57e-15	8.22e-07	2.97e-06	NA	DEg	down
PLEC	0.272346	1.49e-10	0.494124	0.793814	10019.5	4312373654	0.999951	1	0.283708	0.793814	0.357398	-0.446848	0.359551	0.793814	0.45294	30.8443	1.22e-06	1.7e-05	2.81e-06	2.98e-05	9.17e-07	3.3e-06	NA	DEg	down
SLPI	9.07e-09	2.05e-10	0.325843	0.804124	1340000000000000	2809716875	1	1	0.283708	0.804124	0.352816	-0.452451	0.325843	0.804124	0.405215	30.7786	4.27e-12	3.35e-06	1.58e-11	6.3e-06	9.46e-07	3.4e-06	NA	DEg	down
CD151	4.19e-09	1.66e-10	0.382022	0.85567	5780000000000	1946906786	1	1	0.328652	0.85567	0.384087	-0.41557	0.382022	0.85567	0.44646	30.7569	9.44e-15	1.34e-07	5.15e-14	2.91e-07	9.56e-07	3.43e-06	NA	DEg	down
ACTR3	1.16e-08	8.93e-10	0.0702247	0.319588	1240960231	13528574774	1	1	0.0702247	0.319588	0.219735	-0.6581	0.0702247	0.319588	0.219735	30.6078	0.0157699	0.000133953	0.02176	0.000220366	1.03e-06	3.67e-06	NA	DEg	down
CEACAM1	1.16e-08	8.93e-10	0.0702247	0.319588	1240960231	13528574774	1	1	0.0702247	0.319588	0.219735	-0.6581	0.0702247	0.319588	0.219735	30.6078	0.0157699	0.000133953	0.02176	0.000220366	1.03e-06	3.67e-06	NA	DEg	down
HIST1H1C	0.436887	8.09e-10	0.144661	0.340206	13523.6	27861466744	0.999989	1	0.0758427	0.340206	0.222932	-0.651828	0.0814607	0.340206	0.239445	30.5838	0.0103811	0.000577661	0.0147515	0.000898808	1.04e-06	3.7e-06	NA	DEg	down
FUS	0.593599	1.1e-07	1.17502	0.072165	12572.1	18421.9	0.999907	0.999996	0.280899	0.0721649	3.89246	0.590224	0.477528	0.0721649	6.61717	30.4253	0.000342876	0.00389216	0.000586845	0.00564173	1.12e-06	3.99e-06	NA	DEg	up
EIF5	0.686484	6.6e-10	0.627176	0.412371	10073.9	10837953616	0.999938	1	0.146067	0.412371	0.354213	-0.450735	0.196629	0.412371	0.476826	30.058	0.000109529	0.00543984	0.000201824	0.0077837	1.34e-06	4.76e-06	NA	DEg	down
MRPL57	1.27e-09	2.39e-10	0.266854	0.670103	133000000000	9142364343	1	1	0.264045	0.670103	0.394036	-0.404464	0.266854	0.670103	0.398228	29.988	2.27e-05	3.44e-15	4.53e-05	1.41e-14	1.39e-06	4.91e-06	NA	DEg	down
BLVRB	3.93e-09	2.25e-10	0.27809	0.690722	167000000000000	6890212512	1	1	0.255618	0.690722	0.370074	-0.431712	0.27809	0.690722	0.402608	29.9813	4.64e-11	1.53e-12	1.5e-10	5e-12	1.39e-06	4.92e-06	NA	DEg	down
ATP5F1A	4.18e-09	7.41e-10	0.123596	0.42268	255000000000	8678876715	1	1	0.123596	0.42268	0.292409	-0.534009	0.123596	0.42268	0.292409	29.7242	0.000101431	4.92e-08	0.000188069	1.09e-07	1.58e-06	5.54e-06	NA	DEg	down
TMED9	1.24e-08	1.64e-09	0.0646067	0.298969	5.50718e+08	3019087126	1	1	0.0646067	0.298969	0.216098	-0.665348	0.0646067	0.298969	0.216098	29.0817	0.00155794	0.00025384	0.00248513	0.000411508	2.15e-06	7.49e-06	NA	DEg	down
SELENOH	7.87e-10	1.26e-10	0.455056	0.948454	5734165426	3300195581	1	1	0.432584	0.948454	0.456094	-0.340945	0.455056	0.948454	0.479787	29.0733	0.0395095	0	0.0502288	0	2.16e-06	7.5e-06	NA	DEg	down
SNX9	0.908207	2.36e-09	0.734429	0.216495	14854.7	7.89125e+08	0.999951	1	0.0477528	0.216495	0.220572	-0.656449	0.0674157	0.216495	0.311396	29.0267	0.00757985	0.0234285	0.0110773	0.0313555	2.21e-06	7.65e-06	NA	DEg	down
SPINT2	6.97e-09	1.05e-10	0.542135	1.07216	11800000000000	2365236385	1	1	0.435393	1.07216	0.406088	-0.39138	0.542135	1.07216	0.505645	28.9512	0	0	0	0	2.29e-06	7.92e-06	NA	DEg	down
CD2AP	0.567174	5.65e-10	0.992952	0.484536	15104	18637864403	0.999934	1	0.272472	0.484536	0.562336	-0.250004	0.429775	0.484536	0.886983	28.9466	5.95e-08	7.22e-08	1.53e-07	1.59e-07	2.3e-06	7.92e-06	NA	DEg	down
KRT7	0.661726	7.04e-08	1.19576	0.0412371	12541.8	14476	0.999905	0.999997	0.25	0.0412371	6.0625	0.782652	0.404494	0.0412371	9.80899	28.6771	0.0254518	0.0243862	0.0336085	0.0325882	2.62e-06	8.95e-06	NA	DEg	up
YWHAG	2.64e-09	4.33e-09	0.011236	0.154639	12287.6	1.40667e+07	0.999999	1	0.011236	0.154639	0.0726592	-1.13871	0.011236	0.154639	0.0726592	28.6063	0.134503	0.492036	0.15648	0.548762	2.71e-06	9.24e-06	NA	DEg	down
SQLE	0.789658	2.39e-09	0.240379	0.247423	14335.4	8.99505e+08	0.999983	1	0.0449438	0.247423	0.181648	-0.74077	0.0505618	0.247423	0.204354	28.5537	0.0502546	0.401711	0.0625546	0.451988	2.78e-06	9.46e-06	NA	DEg	down
FCGBP	0.073574	0.270112	0.924782	0.480232	14794.4	16773.7	0.999937	0.999971	0.755618	0.350515	2.15573	0.333595	0.856742	0.350515	2.44423	28.5169	9.3e-06	1.97e-06	1.94e-05	3.81e-06	2.83e-06	9.61e-06	NA	DEg	up
ELOC	1.06e-08	1.59e-09	0.0617978	0.28866	3.06085e+08	1870276717	1	1	0.0617978	0.28866	0.214085	-0.669414	0.0617978	0.28866	0.214085	28.317	0.0171325	0.0456857	0.0233148	0.0576741	3.12e-06	1.05e-05	NA	DEg	down
BPIFB1	8.3e-09	1.13e-10	0.446629	0.927835	9220000000000	3777140110	1	1	0.373596	0.927835	0.402653	-0.395069	0.446629	0.927835	0.481367	28.2562	0	0	0	0	3.21e-06	1.08e-05	NA	DEg	down
EIF4G2	1.59e-09	1.46e-10	0.469101	0.958763	8920000000000	8119365418	1	1	0.401685	0.958763	0.418962	-0.377825	0.469101	0.958763	0.489278	28.0681	0	1.36e-10	0	3.85e-10	3.51e-06	1.18e-05	NA	DEg	down
MIDN	1.29e-09	1.46e-10	0.469101	0.958763	25396952633	8119365418	1	1	0.410112	0.958763	0.427752	-0.368808	0.469101	0.958763	0.489278	28.0596	0	0	0	0	3.53e-06	1.18e-05	NA	DEg	down
ATOX1	3.66e-09	2.04e-10	0.303371	0.71134	3390000000000	5777861608	1	1	0.27809	0.71134	0.390938	-0.407892	0.303371	0.71134	0.426478	28.0242	5.59e-13	6.25e-11	2.38e-12	1.82e-10	3.59e-06	1.2e-05	NA	DEg	down
FKBP2	0.0558169	1.39e-10	0.446257	0.886598	18202.5	2398035716	0.999975	1	0.339888	0.886598	0.383362	-0.416391	0.421348	0.886598	0.475242	27.9056	1.11e-16	8.88e-16	7.49e-16	3.91e-15	3.8e-06	1.26e-05	NA	DEg	down
CDKN1A	0.15667	2.4e-10	0.456324	0.824742	17694	2300918531	0.999974	1	0.308989	0.824742	0.374649	-0.426376	0.384831	0.824742	0.466608	27.9027	4.04e-06	0.000276391	8.74e-06	0.000444021	3.81e-06	1.26e-05	NA	DEg	down
SYPL1	3.06e-08	1.74e-09	0.0365168	0.226804	4.28397e+06	1209748059	1	1	0.0365169	0.226804	0.161006	-0.793158	0.0365169	0.226804	0.161006	27.8971	0.0277788	0.0209997	0.0364111	0.0283825	3.82e-06	1.26e-05	NA	DEg	down
MYO6	0.519437	5.81e-10	0.981993	0.525773	17908.9	28728069506	0.999945	1	0.300562	0.525773	0.571657	-0.242865	0.47191	0.525773	0.897555	27.766	2.12e-10	3.51e-07	6.48e-10	7.26e-07	4.07e-06	1.34e-05	NA	DEg	down
ACTN4	0.0578776	1.13e-10	0.471086	0.917526	19896.2	3744673225	0.999976	1	0.353933	0.917526	0.385747	-0.413698	0.44382	0.917526	0.483714	27.7433	0	1.11e-16	0	5.49e-16	4.11e-06	1.35e-05	NA	DEg	down
MZT2A	8.78e-10	1.16e-09	0.696629	0.268041	62119491855	1500770188	1	1	0.578652	0.268041	2.15882	0.334216	0.696629	0.268041	2.59896	27.7457	5.44e-15	1.21e-10	3.06e-14	3.47e-10	4.11e-06	1.35e-05	NA	DEg	up
FOSL2	1.81e-08	2e-09	0.0589888	0.278351	9.21034e+07	9.48719e+08	1	1	0.0589888	0.278351	0.211923	-0.673823	0.0589888	0.278351	0.211923	27.5547	0.0052094	0.0480055	0.00780533	0.0601759	4.5e-06	1.47e-05	NA	DEg	down
HILPDA	1.81e-08	2e-09	0.0589888	0.278351	9.21034e+07	9.48719e+08	1	1	0.0589888	0.278351	0.211923	-0.673823	0.0589888	0.278351	0.211923	27.5547	0.0052094	0.0480055	0.00780533	0.0601759	4.5e-06	1.47e-05	NA	DEg	down
ZFP36L1	0.116239	2.33e-10	0.444983	0.835052	10070.9	1735124659	0.999956	1	0.317416	0.835052	0.380115	-0.420085	0.393258	0.835052	0.470939	27.2303	3.36e-05	0.000288302	6.53e-05	0.00046149	5.27e-06	1.71e-05	NA	DEg	down
SYF2	0.0768298	2.33e-10	0.425987	0.835052	10939.2	1735124659	0.999961	1	0.320225	0.835052	0.383479	-0.416258	0.393258	0.835052	0.470939	26.9239	5.33e-14	3.11e-15	2.66e-13	1.27e-14	6.11e-06	1.98e-05	NA	DEg	down
LAMB3	0.22849	1.17e-10	0.542493	0.845361	12472.4	3240829858	0.999957	1	0.323034	0.845361	0.382125	-0.417794	0.418539	0.845361	0.495101	26.8617	1.87e-14	1.24e-13	9.65e-14	4.37e-13	6.29e-06	2.04e-05	NA	DEg	down
EPN1	9e-07	3.19e-09	0.0196629	0.175258	15371.9	4.96003e+07	0.999999	1	0.0196629	0.175258	0.112194	-0.950029	0.0196629	0.175258	0.112194	26.799	0.122853	0.424385	0.143867	0.476897	6.49e-06	2.1e-05	NA	DEg	down
S100A14	0.0596335	2.54e-10	1.35018	1.97938	18888.5	1306198818	0.999929	1	1.00562	1.97938	0.508047	-0.294096	1.26966	1.97938	0.641444	26.6062	0	0	0	0	7.12e-06	2.29e-05	NA	DEg	down
KHDRBS1	1.88e-08	2.39e-09	0.0477528	0.247423	2.74133e+07	8.99505e+08	1	1	0.0477528	0.247423	0.193001	-0.714441	0.0477528	0.247423	0.193001	26.5323	0.352938	0.147293	0.383534	0.173631	7.38e-06	2.37e-05	NA	DEg	down
HK2	1.06e-08	2e-09	0.0617978	0.278351	3.06085e+08	9.48719e+08	1	1	0.0617978	0.278351	0.222014	-0.653619	0.0617978	0.278351	0.222014	26.4081	0.00756562	0.000553706	0.0110747	0.000863044	7.83e-06	2.5e-05	NA	DEg	down
SNRNP27	1.06e-08	2e-09	0.0617978	0.278351	3.06085e+08	9.48719e+08	1	1	0.0617978	0.278351	0.222014	-0.653619	0.0617978	0.278351	0.222014	26.4081	0.00756562	0.000553706	0.0110747	0.000863044	7.83e-06	2.5e-05	NA	DEg	down
LGALS3BP	7.97e-09	1.26e-10	0.474719	0.948454	18300000000000	3300195581	1	1	0.384831	0.948454	0.405746	-0.391746	0.474719	0.948454	0.500519	26.1918	0	0	0	0	8.69e-06	2.77e-05	NA	DEg	down
ZBTB7A	3.95e-08	4.33e-09	0.0140449	0.154639	16271.3	1.40667e+07	0.999999	1	0.0140449	0.154639	0.090824	-1.0418	0.0140449	0.154639	0.090824	26.1516	0.320117	0.586326	0.350006	0.643441	8.86e-06	2.82e-05	NA	DEg	down
TRMT112	1e-08	1.59e-09	0.0674157	0.28866	9.86223e+08	1870276717	1	1	0.0674157	0.28866	0.233547	-0.631625	0.0674157	0.28866	0.233547	26.0954	0.0133208	0.00571396	0.0186407	0.0081628	9.11e-06	2.89e-05	NA	DEg	down
HSPA5	9.98e-09	1.64e-09	0.0730337	0.298969	2028135949	3019087126	1	1	0.0730337	0.298969	0.244285	-0.612103	0.0730337	0.298969	0.244285	25.8381	0.00944558	0.000200305	0.013559	0.000325907	1.03e-05	3.26e-05	NA	DEg	down
SARAF	2.16e-09	2.12e-10	0.337079	0.742268	710000000000	3920176740	1	1	0.308989	0.742268	0.416277	-0.380618	0.337079	0.742268	0.45412	25.7199	1.15e-13	1.08e-14	5.41e-13	4.17e-14	1.09e-05	3.45e-05	NA	DEg	down
GTF2A2	9.83e-09	1.4e-09	0.0786517	0.309278	3722236147	5504361954	1	1	0.0786517	0.309278	0.254307	-0.594641	0.0786517	0.309278	0.254307	25.6284	0.0019247	0.0353519	0.0030372	0.0455329	1.14e-05	3.6e-05	NA	DEg	down
SELENOK	0.0791773	1.36e-10	0.460629	0.865979	12242.9	2272703089	0.999962	1	0.339888	0.865979	0.392489	-0.406172	0.424157	0.865979	0.489801	25.5434	0.00029269	6.33e-15	0.000506798	2.5e-14	1.19e-05	3.74e-05	NA	DEg	down
ATP5IF1	7.44e-09	9.68e-11	0.561798	1.06186	14400000000000	1740474028	1	1	0.457865	1.06186	0.431193	-0.365328	0.561798	1.06186	0.529072	25.3781	0	0	0	0	1.29e-05	4.04e-05	NA	DEg	down
LYZ	9.79e-10	0	2.1573	1.38144	2272146777	412.372	1	0.996661	1.91011	1.38144	1.38269	0.140726	2.1573	1.38144	1.56163	24.9382	0	0	0	0	1.59e-05	4.98e-05	NA	DEg	up
ACTR2	1.06e-08	1.16e-09	0.0617978	0.268041	3.06085e+08	1500770188	1	1	0.0617978	0.268041	0.230553	-0.637229	0.0617978	0.268041	0.230553	24.536	0.00748878	0.0214092	0.0110165	0.0288263	1.93e-05	6.02e-05	NA	DEg	down
RALA	1.06e-08	1.16e-09	0.0617978	0.268041	3.06085e+08	1500770188	1	1	0.0617978	0.268041	0.230553	-0.637229	0.0617978	0.268041	0.230553	24.536	0.00748878	0.0214092	0.0110165	0.0288263	1.93e-05	6.02e-05	NA	DEg	down
ABCC3	0.520567	5.65e-10	0.955014	0.484536	13688.9	18637864403	0.99993	1	0.294944	0.484536	0.608714	-0.215587	0.457865	0.484536	0.944956	24.4981	3.96e-07	1.12e-07	9.5e-07	2.45e-07	1.97e-05	6.12e-05	NA	DEg	down
COMTD1	0.508354	5.59e-10	0.428507	0.474227	13895.9	15394086596	0.999969	1	0.171348	0.474227	0.361321	-0.442106	0.210674	0.474227	0.444248	24.4925	0.000335402	2.41e-05	0.00057516	4.17e-05	1.97e-05	6.12e-05	NA	DEg	down
UBE2I	9e-07	3.43e-09	0.0196629	0.164948	15371.9	3.07808e+07	0.999999	1	0.0196629	0.164948	0.119206	-0.9237	0.0196629	0.164948	0.119206	24.4241	0.108773	0.108295	0.128563	0.130423	2.04e-05	6.3e-05	NA	DEg	down
NDUFA1	9.34e-10	1.19e-10	0.646067	1.16495	10533681146	6.82361e+08	1	1	0.598315	1.16495	0.513597	-0.289377	0.646067	1.16495	0.554589	24.372	0	1.51e-11	0	4.61e-11	2.09e-05	6.45e-05	NA	DEg	down
SRP9	5.52e-09	8.54e-10	0.103933	0.350515	22912739616	28993014493	1	1	0.103933	0.350515	0.296514	-0.527955	0.103933	0.350515	0.296514	24.2666	0.000350633	0.00134054	0.00059897	0.00200182	2.2e-05	6.76e-05	NA	DEg	down
TRIM15	1e-08	2e-09	0.0674157	0.278351	9.86223e+08	9.48719e+08	1	1	0.0674157	0.278351	0.242197	-0.615831	0.0674157	0.278351	0.242197	24.2658	0.0188207	0.000609659	0.0253411	0.00094529	2.2e-05	6.76e-05	NA	DEg	down
SLIRP	6.16e-10	1.03e-10	0.505618	0.969072	8175546013	2873346603	1	1	0.491573	0.969072	0.507262	-0.294768	0.505618	0.969072	0.521755	24.0978	0	1.34e-13	0	4.7e-13	2.38e-05	7.32e-05	NA	DEg	down
NDUFB8	2.78e-09	5.65e-10	0.213483	0.536082	7640000000000	30492891035	1	1	0.213483	0.536082	0.398228	-0.399868	0.213483	0.536082	0.398228	24.0183	3.04e-09	1.87e-09	8.36e-09	4.93e-09	2.48e-05	7.57e-05	NA	DEg	down
CCDC107	4.37e-07	4.33e-09	0.016854	0.154639	12677.3	1.40667e+07	0.999999	1	0.0168539	0.154639	0.108989	-0.962618	0.0168539	0.154639	0.108989	23.9996	0.132975	0.531651	0.154905	0.588027	2.5e-05	7.63e-05	NA	DEg	down
SLC38A2	0.255974	2.33e-10	0.59651	0.835052	15626.5	1735124659	0.999962	1	0.33427	0.835052	0.400298	-0.397616	0.44382	0.835052	0.531488	23.982	7.33e-14	4.79e-13	3.53e-13	1.63e-12	2.52e-05	7.68e-05	NA	DEg	down
SOD1	1.14e-09	1.24e-10	0.853933	1.43299	26017403165	2383675036	1	1	0.738764	1.43299	0.51554	-0.287737	0.853933	1.43299	0.59591	23.7857	0	0	0	0	2.77e-05	8.39e-05	NA	DEg	down
NAA38	4.98e-09	6.6e-10	0.140449	0.412371	798000000000	10837953616	1	1	0.140449	0.412371	0.34059	-0.467768	0.140449	0.412371	0.34059	23.7479	5.1e-06	4.1e-07	1.09e-05	8.41e-07	2.82e-05	8.53e-05	NA	DEg	down
MRPL14	3.04e-12	5.93e-09	0.00561798	0.113402	17050.6	1.20365e+06	1	1	0.00561798	0.113402	0.0495403	-1.30504	0.00561798	0.113402	0.0495403	23.7074	0.331246	0.74919	0.361729	0.804318	2.88e-05	8.66e-05	NA	DEg	down
NME2	8.72e-09	8.93e-10	0.0898876	0.319588	2823736399	13528574774	1	1	0.0898876	0.319588	0.281261	-0.55089	0.0898876	0.319588	0.281261	23.6722	0.00101937	0.0140507	0.00166466	0.0193278	2.92e-05	8.76e-05	NA	DEg	down
ARL5B	3.95e-08	4.8e-09	0.0140449	0.14433	16271.3	7.29861e+06	0.999999	1	0.0140449	0.14433	0.0973114	-1.01184	0.0140449	0.14433	0.0973114	23.662	0.302382	0.532528	0.331021	0.588027	2.94e-05	8.76e-05	NA	DEg	down
SEC11C	3.95e-08	4.8e-09	0.0140449	0.14433	16271.3	7.29861e+06	0.999999	1	0.0140449	0.14433	0.0973114	-1.01184	0.0140449	0.14433	0.0973114	23.662	0.302382	0.532528	0.331021	0.588027	2.94e-05	8.76e-05	NA	DEg	down
SLC20A1	3.95e-08	4.8e-09	0.0140449	0.14433	16271.3	7.29861e+06	0.999999	1	0.0140449	0.14433	0.0973114	-1.01184	0.0140449	0.14433	0.0973114	23.662	0.302382	0.532528	0.331021	0.588027	2.94e-05	8.76e-05	NA	DEg	down
AKR7A3	3.06e-08	2.26e-09	0.0365168	0.206186	4.28397e+06	7.18789e+08	1	1	0.0365169	0.206186	0.177107	-0.751765	0.0365169	0.206186	0.177107	23.6607	0.0317595	0.0263824	0.0411281	0.034889	2.94e-05	8.76e-05	NA	DEg	down
SH3KBP1	3.06e-08	2.26e-09	0.0365168	0.206186	4.28397e+06	7.18789e+08	1	1	0.0365169	0.206186	0.177107	-0.751765	0.0365169	0.206186	0.177107	23.6607	0.0317595	0.0263824	0.0411281	0.034889	2.94e-05	8.76e-05	NA	DEg	down
AKAP9	0.153179	1.17e-10	0.507513	0.845361	10000.1	3240829858	0.999949	1	0.337079	0.845361	0.398739	-0.399311	0.429775	0.845361	0.508393	23.655	9.33e-15	7.74e-14	5.12e-14	2.74e-13	2.95e-05	8.77e-05	NA	DEg	down
COPE	0.315739	1.53e-10	0.615771	0.773196	15931.1	4158473840	0.999961	1	0.314607	0.773196	0.406891	-0.390522	0.421348	0.773196	0.544944	23.5911	3.38e-13	7.81e-12	1.51e-12	2.43e-11	3.04e-05	9.03e-05	NA	DEg	down
NDUFB2	7.07e-10	1.25e-10	0.525281	0.989691	15198248643	9345870290	1	1	0.5	0.989691	0.505208	-0.296529	0.525281	0.989691	0.530753	23.4929	0	0	0	0	3.19e-05	9.43e-05	NA	DEg	down
GALNT1	2.64e-09	3.38e-09	0.011236	0.134021	12287.6	5.2807e+06	0.999999	1	0.011236	0.134021	0.0838375	-1.07656	0.011236	0.134021	0.0838375	23.4482	0.27269	0.547971	0.304127	0.60433	3.26e-05	9.62e-05	NA	DEg	down
RAB25	1.16e-08	2e-09	0.0702247	0.278351	1240960231	9.48719e+08	1	1	0.0702247	0.278351	0.252289	-0.598102	0.0702247	0.278351	0.252289	23.2639	0.00124133	0.0215544	0.00200869	0.028978	3.56e-05	0.000104859	NA	DEg	down
SERPINB5	2.58e-08	2.36e-09	0.0421348	0.216495	1.08776e+07	7.89125e+08	1	1	0.0421348	0.216495	0.194623	-0.710806	0.0421348	0.216495	0.194623	23.0565	0.418817	0.190316	0.44587	0.222285	3.93e-05	0.000115421	NA	DEg	down
BSG	6.82e-10	0	0.536517	1.00002	3860433068	419.484	1	0.997622	0.502809	1	0.502809	-0.298597	0.536517	1	0.536517	22.8025	0.000116988	0	0.000214237	0	4.44e-05	0.000129678	NA	DEg	down
YME1L1	0.694596	1.74e-09	1.29687	0.226804	18234.9	1209748059	0.999929	1	0.22191	0.226804	0.978422	-0.00947385	0.396067	0.226804	1.7463	22.649	3.18e-05	3.85e-06	6.22e-05	7.18e-06	4.78e-05	0.000139086	NA	DEg	up
SOX4	0.448356	8.23e-10	1.0846	0.360825	11186.2	28296182173	0.999903	1	0.365169	0.360825	1.01204	0.00519704	0.598315	0.360825	1.65819	22.3662	2.93e-10	2.73e-06	8.84e-10	5.21e-06	5.47e-05	0.000159001	NA	DEg	up
WSB1	4.33e-08	2.94e-10	0.27809	0.618557	54500000000000	32310729871	1	1	0.244382	0.618557	0.395084	-0.40331	0.27809	0.618557	0.449579	22.01	8.05e-05	0.000281193	0.00015054	0.000450922	6.49e-05	0.000186927	NA	DEg	down
ANKRD11	0.593599	3.19e-09	1.17502	0.175258	12572.1	4.96003e+07	0.999907	1	0.280899	0.175258	1.60278	0.204873	0.477528	0.175258	2.72472	21.8785	0.000147899	0.000108512	0.000267542	0.000180515	6.91e-05	0.00019838	NA	DEg	up
NEDD8	4.39e-10	1.46e-10	0.516854	0.958763	2467898145	8119365418	1	1	0.516854	0.958763	0.539084	-0.268343	0.516854	0.958763	0.539084	21.7876	1.73e-07	0	4.24e-07	0	7.22e-05	0.000206481	NA	DEg	down
SDCBP	1.48e-09	1.25e-10	0.502809	0.938144	24323109491	3297706513	1	1	0.429775	0.938144	0.458112	-0.339028	0.502809	0.938144	0.535961	21.6724	0	0	0	0	7.63e-05	0.000217804	NA	DEg	down
RHEB	4.37e-07	4.8e-09	0.016854	0.14433	12677.3	7.29861e+06	0.999999	1	0.0168539	0.14433	0.116774	-0.932655	0.0168539	0.14433	0.116774	21.61	0.227474	0.160859	0.255944	0.189121	7.86e-05	0.000223623	NA	DEg	down
SYNGR2	4.37e-07	4.8e-09	0.016854	0.14433	12677.3	7.29861e+06	0.999999	1	0.0168539	0.14433	0.116774	-0.932655	0.0168539	0.14433	0.116774	21.61	0.227474	0.160859	0.255944	0.189121	7.86e-05	0.000223623	NA	DEg	down
RBX1	1.16e-08	1.16e-09	0.0702247	0.268041	1240960231	1500770188	1	1	0.0702247	0.268041	0.261992	-0.581712	0.0702247	0.268041	0.261992	21.5084	0.00133878	0.000830768	0.00215464	0.0012748	8.25e-05	0.000234365	NA	DEg	down
ISG20	7.33e-09	2e-09	0.0758427	0.278351	3993266299	9.48719e+08	1	1	0.0758427	0.278351	0.272472	-0.564678	0.0758427	0.278351	0.272472	21.3757	0.00424116	0.010195	0.00641944	0.0141553	8.8e-05	0.000249296	NA	DEg	down
TUBA1C	4.28e-09	1.25e-10	0.505618	0.938144	5420000000000	3297706513	1	1	0.407303	0.938144	0.434159	-0.362352	0.505618	0.938144	0.538955	21.311	0	0	0	0	9.07e-05	0.000256684	NA	DEg	down
RNF213	0.314386	1.73e-10	1.08981	0.731959	19030.7	5773132112	0.999943	1	0.5	0.731959	0.683099	-0.165517	0.747191	0.731959	1.02081	21.2858	1.09e-14	1.8e-09	5.87e-14	4.75e-09	9.18e-05	0.000259342	NA	DEg	up
ALDH1A1	1.26e-09	3.19e-09	0.485955	0.175258	22980289708	4.96003e+07	1	1	0.44382	0.175258	2.53239	0.40353	0.485955	0.175258	2.7728	21.2719	6.94e-11	1.6e-11	2.23e-10	4.86e-11	9.24e-05	0.00026017	NA	DEg	up
TPMT	3.95e-08	3.38e-09	0.0140449	0.134021	16271.3	5.2807e+06	0.999999	1	0.0140449	0.134021	0.104797	-0.979652	0.0140449	0.134021	0.104797	21.21	0.253387	0.210637	0.284382	0.244416	9.52e-05	0.000267527	NA	DEg	down
JTB	1.65e-09	2.39e-10	0.317416	0.670103	229000000000	9142364343	1	1	0.300562	0.670103	0.448531	-0.348208	0.317416	0.670103	0.473682	21.1567	7.17e-14	1.07e-12	3.47e-13	3.48e-12	9.77e-05	0.000273961	NA	DEg	down
NT5C	0.761788	1.16e-09	0.919775	0.268041	13910.5	1500770188	0.999934	1	0.143258	0.268041	0.534464	-0.272081	0.219101	0.268041	0.817416	21.0248	3.81e-05	0.000624819	7.34e-05	0.000967112	0.000104034	0.000290794	NA	DEg	down
N4BP2L2	0.61851	4.33e-09	1.17811	0.154639	12275.6	1.40667e+07	0.999904	1	0.264045	0.154639	1.70749	0.232358	0.449438	0.154639	2.90637	20.9868	0.00810248	0.00018728	0.011783	0.00030696	0.000105945	0.000295625	NA	DEg	up
CAST	0.248676	1.86e-10	1.00945	1.07216	17268.5	3387770310	0.999942	1	0.533708	1.07216	0.497785	-0.302958	0.758427	1.07216	0.707379	20.9401	0	1.22e-15	0	5.23e-15	0.000108335	0.000301778	NA	DEg	down
TMED2	4.14e-10	1.25e-10	0.539326	0.979381	9312179234	2124415441	1	1	0.522472	0.979381	0.533471	-0.272889	0.539326	0.979381	0.55068	20.9255	7.06e-10	1.33e-10	2.07e-09	3.81e-10	0.000109093	0.000303369	NA	DEg	down
SDF2L1	3.17e-11	5.93e-09	0.00842697	0.113402	14061	1.20365e+06	0.999999	1	0.00842697	0.113402	0.0743105	-1.12895	0.00842697	0.113402	0.0743105	20.8035	0.281029	0.582108	0.311865	0.6396	0.000115645	0.000321038	NA	DEg	down
UPF2	0.503253	6.6e-10	0.35625	0.412371	12937.8	10837953616	0.999972	1	0.148876	0.412371	0.361025	-0.442462	0.176966	0.412371	0.429143	20.7391	0.000267093	0.00130508	0.000466104	0.00195543	0.000119261	0.000330511	NA	DEg	down
SAP18	1.29e-09	1.03e-10	0.533708	0.969072	33162439230	2873346603	1	1	0.469101	0.969072	0.484072	-0.31509	0.533708	0.969072	0.550741	20.6988	0	7.55e-15	0	2.96e-14	0.000121581	0.000336368	NA	DEg	down
NMT1	9.98e-09	1.16e-09	0.0730337	0.268041	2028135949	1500770188	1	1	0.0730337	0.268041	0.272472	-0.564678	0.0730337	0.268041	0.272472	20.5866	0.00132705	0.000585552	0.00213962	0.000909496	0.000128279	0.000353692	NA	DEg	down
ZC3H15	8.72e-09	1.64e-09	0.0898876	0.298969	2823736399	3019087126	1	1	0.0898876	0.298969	0.300659	-0.521926	0.0898876	0.298969	0.300659	20.3818	0.030108	0.00252814	0.0393482	0.00371295	0.000141462	0.00038938	NA	DEg	down
PSAP	0.0625443	1.13e-10	0.518377	0.896907	18094.4	4410607780	0.999971	1	0.379213	0.896907	0.422801	-0.373864	0.485955	0.896907	0.541812	20.3052	1.57e-13	1.64e-13	7.19e-13	5.73e-13	0.000146733	0.000401846	NA	DEg	down
DDT	4.68e-10	1.25e-10	0.544944	0.979381	1835576507	2124415441	1	1	0.530899	0.979381	0.542076	-0.26594	0.544944	0.979381	0.556416	20.2884	2.59e-06	2.13e-11	5.7e-06	6.41e-11	0.00014791	0.000403707	NA	DEg	down
NDUFA11	4.68e-10	1.25e-10	0.544944	0.979381	1835576507	2124415441	1	1	0.530899	0.979381	0.542076	-0.26594	0.544944	0.979381	0.556416	20.2884	2.59e-06	2.13e-11	5.7e-06	6.41e-11	0.00014791	0.000403707	NA	DEg	down
SERPINB1	6.2e-10	1.11e-10	0.615169	1.07216	22239094026	8682372704	1	1	0.561798	1.07216	0.523984	-0.280682	0.615169	1.07216	0.573763	20.1901	0	0	0	0	0.000155017	0.000422395	NA	DEg	down
GDI2	1.81e-08	1.41e-09	0.0589888	0.237113	9.21034e+07	1716182268	1	1	0.0589888	0.237113	0.248779	-0.604187	0.0589888	0.237113	0.248779	20.109	0.00830085	0.032466	0.0120518	0.0421821	0.00016114	0.000438344	NA	DEg	down
CYB5A	1.24e-08	2.39e-09	0.0646067	0.247423	5.50718e+08	8.99505e+08	1	1	0.0646067	0.247423	0.261119	-0.583162	0.0646067	0.247423	0.261119	19.9256	0.00938402	0.0281704	0.0134924	0.0371982	0.000175876	0.00047763	NA	DEg	down
PSMD8	9e-07	4.8e-09	0.0196629	0.14433	15371.9	7.29861e+06	0.999999	1	0.0196629	0.14433	0.136236	-0.865708	0.0196629	0.14433	0.136236	19.7929	0.370298	0.1284	0.399957	0.152572	0.000187368	0.000507988	NA	DEg	down
SFPQ	3.1e-09	8.46e-10	0.86236	0.443299	244000000000	7392269636	1	1	0.601124	0.443299	1.35602	0.132267	0.86236	0.443299	1.94532	19.6862	0	4.66e-15	0	1.86e-14	0.000197149	0.000533617	NA	DEg	up
RGS2	0.867073	2.78e-09	0.845275	0.195876	12002	4.98297e+08	0.99993	1	0.0758427	0.195876	0.387197	-0.412068	0.11236	0.195876	0.573625	19.6346	0.00628057	0.00761093	0.0093787	0.0106841	0.000202066	0.000546015	NA	DEg	down
PLA2G16	0.76461	2.26e-09	0.226733	0.206186	12542.1	7.18789e+08	0.999982	1	0.0477528	0.206186	0.231601	-0.635259	0.0533708	0.206186	0.258848	19.5784	0.06536	0.191505	0.0797948	0.223381	0.00020755	0.000559903	NA	DEg	down
HSPD1	7.58e-10	1.46e-10	0.536517	0.958763	6640003903	8119365418	1	1	0.491573	0.958763	0.512716	-0.290123	0.536517	0.958763	0.559593	19.5215	0	0	0	0	0.000213256	0.000574341	NA	DEg	down
KLF3	0.307489	2.26e-10	0.766629	0.814433	10846	2496661499	0.999929	1	0.370787	0.814433	0.45527	-0.341731	0.530899	0.814433	0.651863	19.516	3.16e-13	5.62e-12	1.42e-12	1.8e-11	0.000213811	0.000574883	NA	DEg	down
COL16A1	0.267221	1.15e-08	0.440834	0.0824742	12280	445025	0.999964	1	0.261236	0.0824742	3.16749	0.500715	0.323034	0.0824742	3.91678	19.4005	0.110267	0.0963324	0.130156	0.116647	0.000225919	0.000605432	NA	DEg	up
HNRNPAB	4.18e-09	8.54e-10	0.123596	0.350515	255000000000	28993014493	1	1	0.123596	0.350515	0.352611	-0.452705	0.123596	0.350515	0.352611	19.3648	9.62e-06	0.000389784	2e-05	0.000613996	0.000229792	0.000614798	NA	DEg	down
LGALS1	7.63e-10	1.25e-10	0.561798	0.989691	6739081219	9345870290	1	1	0.505618	0.989691	0.510885	-0.291677	0.561798	0.989691	0.56765	19.2805	0	0	0	0	0.000239213	0.000638013	NA	DEg	down
KDELR2	4.31e-10	1.25e-10	0.561798	0.989691	8.88374e+08	9345870290	1	1	0.55618	0.989691	0.561973	-0.250284	0.561798	0.989691	0.56765	19.2801	0	5.43e-14	0	1.99e-13	0.000239255	0.000638013	NA	DEg	down
NR4A1	0.227416	1.17e-10	0.639907	0.845361	13370.6	3240829858	0.999952	1	0.365169	0.845361	0.431968	-0.364549	0.494382	0.845361	0.584818	18.9304	3.28e-05	6.98e-12	6.41e-05	2.19e-11	0.000282606	0.000752381	NA	DEg	down
ALDOA	1.88e-08	2.26e-09	0.0477528	0.206186	2.74133e+07	7.18789e+08	1	1	0.0477528	0.206186	0.231601	-0.635259	0.0477528	0.206186	0.231601	18.7905	0.0302437	0.0175702	0.0394251	0.0238376	0.00030206	0.000802857	NA	DEg	down
LINC01133	0.539742	8.54e-10	0.958183	0.350515	17473.7	28993014493	0.999945	1	0.283708	0.350515	0.809402	-0.0918358	0.441011	0.350515	1.25818	18.4965	4.17e-07	0.000130105	9.97e-07	0.000214831	0.000347412	0.00092189	NA	DEg	up
SLC25A37	0.727914	1.16e-09	0.887857	0.268041	10988.3	1500770188	0.999919	1	0.160112	0.268041	0.597342	-0.223777	0.241573	0.268041	0.901253	18.4335	0.000210856	0.00123285	0.000373085	0.00185928	0.000357964	0.000948341	NA	DEg	down
SRSF11	0.641576	8.74e-10	0.830728	0.329897	10625.7	19869276631	0.999922	1	0.202247	0.329897	0.613062	-0.212496	0.297753	0.329897	0.902563	18.3602	0.000147848	0.0011031	0.000267542	0.00167986	0.000370667	0.000980397	NA	DEg	down
SDC1	3.04e-12	7.41e-09	0.00561798	0.0927835	17050.6	723922	1	1	0.00561798	0.0927835	0.0605493	-1.21789	0.00561798	0.0927835	0.0605493	18.274	0.398046	0.776467	0.425795	0.829598	0.000386158	0.00101971	NA	DEg	down
RBM3	4.44e-10	1.03e-10	0.55618	0.969072	1424150925	2873346603	1	1	0.542135	0.969072	0.559437	-0.252249	0.55618	0.969072	0.57393	18.232	0	5.45e-13	0	1.85e-12	0.000393954	0.0010386	NA	DEg	down
PSMB6	3.17e-11	5.91e-09	0.00842697	0.103093	14061	781101	0.999999	1	0.00842697	0.103093	0.0817416	-1.08756	0.00842697	0.103093	0.0817416	18.2241	0.337188	0.384111	0.367766	0.43383	0.000395436	0.00104082	NA	DEg	down
CDC42SE2	1.24e-08	1.41e-09	0.0646067	0.237113	5.50718e+08	1716182268	1	1	0.0646067	0.237113	0.272472	-0.564678	0.0646067	0.237113	0.272472	18.2085	0.0386333	0.0478811	0.0492602	0.0601759	0.000398381	0.00104519	NA	DEg	down
NARS	1.24e-08	1.41e-09	0.0646067	0.237113	5.50718e+08	1716182268	1	1	0.0646067	0.237113	0.272472	-0.564678	0.0646067	0.237113	0.272472	18.2085	0.0386333	0.0478811	0.0492602	0.0601759	0.000398381	0.00104519	NA	DEg	down
PFDN2	8.4e-08	4.8e-09	0.0224722	0.14433	129230	7.29861e+06	1	1	0.0224719	0.14433	0.155698	-0.807716	0.0224719	0.14433	0.155698	18.1673	0.0880914	0.0927883	0.105096	0.112816	0.000406258	0.00106242	NA	DEg	down
RAB5C	8.4e-08	4.8e-09	0.0224722	0.14433	129230	7.29861e+06	1	1	0.0224719	0.14433	0.155698	-0.807716	0.0224719	0.14433	0.155698	18.1673	0.0880914	0.0927883	0.105096	0.112816	0.000406258	0.00106242	NA	DEg	down
BANF1	1.16e-08	2.39e-09	0.0702247	0.247423	1240960231	8.99505e+08	1	1	0.0702247	0.247423	0.283825	-0.546949	0.0702247	0.247423	0.283825	18.1161	0.00839759	0.00528259	0.0121724	0.00759533	0.000416243	0.00108504	NA	DEg	down
RPS27L	5.03e-10	0	1.04494	1.59797	63289173281	293.856	1	0.994591	0.845506	1.59794	0.529123	-0.276443	1.04494	1.59794	0.653933	18.0839	0	4.66e-06	0	8.54e-06	0.000422665	0.00110001	NA	DEg	down
CHCHD5	9.35e-09	2e-09	0.0870786	0.278351	5564256910	9.48719e+08	1	1	0.0870787	0.278351	0.312838	-0.50468	0.0870787	0.278351	0.312838	18.0342	0.000924381	0.0369475	0.0015179	0.0473823	0.000432771	0.00112451	NA	DEg	down
TIMM13	7.82e-10	1.46e-10	0.550562	0.958763	7646587349	8119365418	1	1	0.5	0.958763	0.521505	-0.282741	0.550562	0.958763	0.574242	18.0064	0	0	0	0	0.00043852	0.00113763	NA	DEg	down
PNRC1	1.59e-09	1.13e-10	0.519663	0.917526	49019545177	3744673225	1	1	0.438202	0.917526	0.477591	-0.320944	0.519663	0.917526	0.566374	18.001	8.8e-13	0	3.66e-12	0	0.00043965	0.00113874	NA	DEg	down
ATP6V0E1	5.85e-09	6.98e-10	0.154494	0.391753	1930000000000	16397051012	1	1	0.151685	0.391753	0.387197	-0.412068	0.154494	0.391753	0.394367	17.8706	1.06e-05	1.48e-06	2.19e-05	2.93e-06	0.000467719	0.00120952	NA	DEg	down
BTG2	0.660277	1.74e-09	1.08317	0.226804	11763.6	1209748059	0.999908	1	0.224719	0.226804	0.990807	-0.00401096	0.367978	0.226804	1.62245	17.67	1.87e-07	0.000100574	4.56e-07	0.000167938	0.000514439	0.00132822	NA	DEg	up
ADAM9	9e-07	3.38e-09	0.0196629	0.134021	15371.9	5.2807e+06	0.999999	1	0.0196629	0.134021	0.146716	-0.833524	0.0196629	0.134021	0.146716	17.5463	0.203929	0.387493	0.231501	0.437096	0.000545531	0.00140403	NA	DEg	down
TYMP	0.748692	4.33e-09	1.29659	0.154639	15268	1.40667e+07	0.999915	1	0.182584	0.154639	1.18071	0.0721438	0.325843	0.154639	2.10712	17.454	0.00204018	0.000104101	0.00320806	0.000173502	0.000569948	0.00146455	NA	DEg	up
ETFB	6e-09	5.22e-10	0.264045	0.556701	61800000000000	31577537843	1	1	0.241573	0.556701	0.433937	-0.362574	0.264045	0.556701	0.474303	17.4135	4.6e-06	1.39e-05	9.92e-06	2.45e-05	0.000580989	0.00149056	NA	DEg	down
CHMP1B	3.43e-08	4.33e-09	0.0280899	0.154639	889536	1.40667e+07	1	1	0.0280899	0.154639	0.181648	-0.74077	0.0280899	0.154639	0.181648	17.4041	0.100415	0.253232	0.119477	0.291939	0.000583591	0.00149487	NA	DEg	down
NFKBIZ	0.787754	2.26e-09	1.04553	0.206186	16788.1	7.18789e+08	0.999938	1	0.13764	0.206186	0.667556	-0.175512	0.22191	0.206186	1.07626	17.3918	3.49e-05	0.000396579	6.76e-05	0.000623596	0.000586985	0.0015012	NA	DEg	up
QSOX1	1e-08	1.41e-09	0.0674157	0.237113	9.86223e+08	1716182268	1	1	0.0674157	0.237113	0.284319	-0.546195	0.0674157	0.237113	0.284319	17.3252	0.0048063	0.00209894	0.00723791	0.00310308	0.000605835	0.00154455	NA	DEg	down
EFHD2	0.17133	1.17e-10	0.593207	0.845361	10002.1	3240829858	0.999941	1	0.370787	0.845361	0.438613	-0.357918	0.491573	0.845361	0.581495	17.2408	3.79e-13	1.88e-06	1.69e-12	3.65e-06	0.000630547	0.00160503	NA	DEg	down
COX17	6.1e-10	1.03e-10	0.567416	0.969072	116000000000	2873346603	1	1	0.525281	0.969072	0.542045	-0.265965	0.567416	0.969072	0.585525	17.0781	0	0	0	0	0.000681067	0.00173091	NA	DEg	down
GRN	4.37e-07	4.46e-09	0.016854	0.123711	12677.3	2.41934e+06	0.999999	1	0.0168539	0.123711	0.136236	-0.865708	0.0168539	0.123711	0.136236	16.9654	0.210168	0.522733	0.237674	0.580091	0.000718429	0.00182015	NA	DEg	down
RAB7A	4.37e-07	4.46e-09	0.016854	0.123711	12677.3	2.41934e+06	0.999999	1	0.0168539	0.123711	0.136236	-0.865708	0.0168539	0.123711	0.136236	16.9654	0.210168	0.522733	0.237674	0.580091	0.000718429	0.00182015	NA	DEg	down
LAMTOR4	2.07e-09	1.13e-10	0.530899	0.917526	72118978213	3744673225	1	1	0.435393	0.917526	0.47453	-0.323737	0.530899	0.917526	0.57862	16.8127	0	3.77e-09	0	9.67e-09	0.000772263	0.00194443	NA	DEg	down
MAL2	1.43e-09	1.03e-10	0.570225	0.969072	11261196694	2873346603	1	1	0.477528	0.969072	0.492768	-0.307357	0.570225	0.969072	0.588423	16.7961	0	0	0	0	0.000778355	0.00195673	NA	DEg	down
LIMA1	0.274334	2.26e-10	0.739341	0.814433	13358.8	2496661499	0.999945	1	0.379213	0.814433	0.465617	-0.331972	0.536517	0.814433	0.658761	16.7062	5.6e-14	6.13e-12	2.78e-13	1.94e-11	0.000812187	0.00203863	NA	DEg	down
SDCBP2	0.299393	2.05e-10	0.890079	0.804124	14074.2	2809716875	0.999937	1	0.412921	0.804124	0.513505	-0.289456	0.623596	0.804124	0.775497	16.5646	4.44e-16	6.68e-12	2.78e-15	2.11e-11	0.000868455	0.0021765	NA	DEg	down
NQO1	6.74e-10	1.13e-10	0.533708	0.917526	4688120848	3744673225	1	1	0.5	0.917526	0.544944	-0.263648	0.533708	0.917526	0.581682	16.5258	0	5.39e-10	0	1.45e-09	0.000884539	0.00221339	NA	DEg	down
TAX1BP1	0.27025	2.12e-10	0.619729	0.742268	11464.1	3920176740	0.999946	1	0.337079	0.742268	0.45412	-0.34283	0.452247	0.742268	0.609277	16.4488	4.25e-12	1.36e-10	1.58e-11	3.85e-10	0.00091735	0.00228844	NA	DEg	down
CHMP2A	4.32e-09	1.66e-10	0.488764	0.85567	379000000000	1946906786	1	1	0.404494	0.85567	0.472722	-0.325394	0.488764	0.85567	0.571206	16.3453	0	3.33e-16	0	1.57e-15	0.000963338	0.00239948	NA	DEg	down
DNAJB1	3.58e-09	1.91e-10	0.966292	1.46392	1900000000000	2416507676	1	1	0.741573	1.46392	0.506567	-0.295363	0.966292	1.46392	0.660073	16.3025	0	0	0	0	0.000983031	0.00244478	NA	DEg	down
KLF5	5.54e-09	1.15e-10	0.544944	0.927835	9050000000000	3477062284	1	1	0.429775	0.927835	0.463202	-0.334229	0.544944	0.927835	0.587328	16.1724	0	0	0	0	0.00104531	0.00259569	NA	DEg	down
ISG15	1.64e-10	2.26e-10	1.29494	0.814433	3361627197	2496661499	1	1	0.966292	0.814433	1.18646	0.0742531	1.29494	0.814433	1.58999	16.1442	0	0	0	0	0.00105937	0.00262258	NA	DEg	up
NT5C3A	8.4e-08	3.38e-09	0.0224722	0.134021	129230	5.2807e+06	1	1	0.0224719	0.134021	0.167675	-0.775532	0.0224719	0.134021	0.167675	16.0159	0.0522292	0.143706	0.0647409	0.169851	0.00112551	0.00277785	NA	DEg	down
CAPN1	2.64e-09	5.91e-09	0.011236	0.103093	12287.6	781101	0.999999	1	0.011236	0.103093	0.108989	-0.962618	0.011236	0.103093	0.108989	15.9998	0.274601	0.644869	0.305494	0.699067	0.00113411	0.0027906	NA	DEg	down
TUBB2A	2.64e-09	5.91e-09	0.011236	0.103093	12287.6	781101	0.999999	1	0.011236	0.103093	0.108989	-0.962618	0.011236	0.103093	0.108989	15.9998	0.274601	0.644869	0.305494	0.699067	0.00113411	0.0027906	NA	DEg	down
ANXA11	0.221026	2.33e-10	0.667112	0.835052	12399.2	1735124659	0.999946	1	0.379213	0.835052	0.45412	-0.34283	0.519663	0.835052	0.622312	15.9636	1.67e-14	4.77e-08	8.67e-14	1.06e-07	0.00115364	0.00283436	NA	DEg	down
FAM133B	0.13411	7.59e-10	0.236816	0.453608	10128.2	1804054442	0.999977	1	0.182584	0.453608	0.402515	-0.395218	0.205056	0.453608	0.452056	15.859	0.000675554	0.000195019	0.00111548	0.000317887	0.001212	0.00297325	NA	DEg	down
CALM2	2.63e-10	0	1.23596	1.79385	4616465668	275.414	1	0.993529	1.04494	1.79381	0.582526	-0.234685	1.23596	1.79381	0.689009	15.7636	0	0	0	0	0.00126782	0.0031008	NA	DEg	down
HSPB1	0.0111615	2.23e-10	1.29535	1.83505	10002	1376161125	0.999871	1	0.983146	1.83505	0.535759	-0.27103	1.2809	1.83505	0.698018	15.7425	0	0	0	0	0.00128049	0.00312709	NA	DEg	down
RPS17	1.31e-10	0	1.74719	2.40193	1563208741	284.813	1	0.991637	1.42697	2.40206	0.594059	-0.22617	1.74719	2.40206	0.727371	15.6324	0	1.42e-07	0	3.09e-07	0.00134875	0.00328392	NA	DEg	down
CDK2AP2	3.04e-12	1.15e-08	0.00561798	0.0824742	17050.6	445025	1	1	0.00561798	0.0824742	0.068118	-1.16674	0.00561798	0.0824742	0.068118	15.6147	0.590892	0.772468	0.615081	0.826318	0.00136004	0.00330643	NA	DEg	down
DSP	0.163258	2.33e-10	0.597555	0.835052	17402.5	1735124659	0.999966	1	0.376404	0.835052	0.450756	-0.346058	0.5	0.835052	0.598765	15.4846	0.000100354	5.02e-13	0.000186461	1.71e-12	0.00144601	0.00350496	NA	DEg	down
SERBP1	1.78e-09	1.03e-10	0.58427	0.969072	223000000000	2873346603	1	1	0.483146	0.969072	0.498566	-0.302278	0.58427	0.969072	0.602917	15.4378	0	1.7e-07	0	3.64e-07	0.00147828	0.00357784	NA	DEg	down
SNHG8	0.00983844	1.13e-10	0.550376	0.917526	10000.1	3744673225	0.999945	1	0.418539	0.917526	0.456161	-0.340882	0.544944	0.917526	0.593928	15.4179	3.5e-11	3.33e-16	1.16e-10	1.57e-15	0.00149223	0.00360623	NA	DEg	down
AP2S1	6.17e-10	1.13e-10	0.544944	0.917526	101000000000	3744673225	1	1	0.514045	0.917526	0.560251	-0.251617	0.544944	0.917526	0.593928	15.4071	0	8.32e-12	0	2.58e-11	0.00149982	0.0036138	NA	DEg	down
PDCD5	2.58e-08	3.19e-09	0.0421348	0.175258	1.08776e+07	4.96003e+07	1	1	0.0421348	0.175258	0.240416	-0.619036	0.0421348	0.175258	0.240416	15.3927	0.0857946	0.0903479	0.103185	0.110301	0.00151005	0.00363306	NA	DEg	down
SF3B5	3.47e-09	8.23e-10	0.148876	0.360825	2490000000000	28296182173	1	1	0.148876	0.360825	0.4126	-0.38447	0.148876	0.360825	0.4126	15.1195	0.000112929	1.28e-06	0.00020766	2.54e-06	0.00171729	0.00411948	NA	DEg	down
EIF3F	3.87e-09	4.95e-10	0.196629	0.43299	39100000000000	12822624310	1	1	0.19382	0.43299	0.447632	-0.349078	0.196629	0.43299	0.45412	15.045	0.000526424	1.12e-08	0.000885667	2.72e-08	0.00177859	0.00425964	NA	DEg	down
SSBP1	9.35e-09	1.54e-09	0.0870786	0.257732	5564256910	9.73696e+08	1	1	0.0870787	0.257732	0.337865	-0.471257	0.0870787	0.257732	0.337865	15.0052	0.00148924	0.0349824	0.00238385	0.0451222	0.00181222	0.00432166	NA	DEg	down
ID2	0.749858	2.78e-09	1.02189	0.195876	10848.8	4.98297e+08	0.999906	1	0.160112	0.195876	0.817416	-0.087557	0.255618	0.195876	1.305	14.9933	5.86e-05	0.000317714	0.000111033	0.000506748	0.00182241	0.00433959	NA	DEg	up
NDUFB11	5.08e-10	1.46e-10	0.581461	0.958763	18693431683	8119365418	1	1	0.542135	0.958763	0.565452	-0.247604	0.581461	0.958763	0.60647	14.957	0	3.82e-09	0	9.77e-09	0.0018538	0.00440634	NA	DEg	down
FAM83H	7.51e-09	2.39e-09	0.0814607	0.247423	6621562590	8.99505e+08	1	1	0.0814607	0.247423	0.329237	-0.482492	0.0814607	0.247423	0.329237	14.9546	0.00170899	0.0326091	0.00270641	0.0421832	0.00185587	0.00440634	NA	DEg	down
PKM	8.41e-10	9.87e-11	0.654494	1.05155	53865985498	2733162388	1	1	0.567416	1.05155	0.539601	-0.267927	0.654494	1.05155	0.622411	14.8998	0	0	0	0	0.00190429	0.00451471	NA	DEg	down
ERH	4.01e-09	1.64e-09	0.11236	0.298969	90665855790	3019087126	1	1	0.11236	0.298969	0.375823	-0.425016	0.11236	0.298969	0.375823	14.85	0.000266449	0.0002586	0.000466104	0.000418462	0.00194947	0.00461508	NA	DEg	down
TMED10	1.38e-09	5.81e-10	0.261236	0.525773	298000000000	28728069506	1	1	0.261236	0.525773	0.496861	-0.303765	0.261236	0.525773	0.496861	14.8235	0.000551056	1.54e-05	0.000921879	2.7e-05	0.00197391	0.00465934	NA	DEg	down
GLUL	3.31e-08	3.38e-09	0.0252809	0.134021	378924	5.2807e+06	1	1	0.0252809	0.134021	0.188634	-0.724379	0.0252809	0.134021	0.188634	14.6409	0.459505	0.106772	0.486857	0.128763	0.00215075	0.0050694	NA	DEg	down
TSPAN1	3.48e-09	1.43e-10	1.11517	1.62887	226000000000000	1799069821	1	1	0.800562	1.62887	0.491484	-0.30849	1.11517	1.62887	0.684629	14.609	0	0	0	0	0.0021832	0.00513842	NA	DEg	down
LMAN2	3.95e-08	5.91e-09	0.0140449	0.103093	16271.3	781101	0.999999	1	0.0140449	0.103093	0.136236	-0.865708	0.0140449	0.103093	0.136236	14.1378	0.366506	0.709528	0.396343	0.763579	0.00272345	0.00638223	NA	DEg	down
MTPN	3.95e-08	5.91e-09	0.0140449	0.103093	16271.3	781101	0.999999	1	0.0140449	0.103093	0.136236	-0.865708	0.0140449	0.103093	0.136236	14.1378	0.366506	0.709528	0.396343	0.763579	0.00272345	0.00638223	NA	DEg	down
SNRPD1	2.67e-09	7.59e-10	0.219101	0.453608	263000000000000	1804054442	1	1	0.210674	0.453608	0.464441	-0.33307	0.219101	0.453608	0.483018	13.8656	2.47e-06	2.94e-07	5.46e-06	6.13e-07	0.00309394	0.00722959	NA	DEg	down
TAF1D	0.677597	4.33e-09	1.01067	0.154639	19506.8	1.40667e+07	0.999948	1	0.205056	0.154639	1.32603	0.122553	0.325843	0.154639	2.10712	13.8551	2.23e-05	0.00130004	4.47e-05	0.00195115	0.00310914	0.00725466	NA	DEg	up
PSMD14	3.06e-08	4.33e-09	0.0365168	0.154639	4.28397e+06	1.40667e+07	1	1	0.0365169	0.154639	0.236142	-0.626826	0.0365169	0.154639	0.236142	13.8272	0.101531	0.296515	0.120425	0.337898	0.0031501	0.00732918	NA	DEg	down
SEC11A	3.06e-08	4.33e-09	0.0365168	0.154639	4.28397e+06	1.40667e+07	1	1	0.0365169	0.154639	0.236142	-0.626826	0.0365169	0.154639	0.236142	13.8272	0.101531	0.296515	0.120425	0.337898	0.0031501	0.00732918	NA	DEg	down
MRPL41	3.06e-09	2.33e-10	0.382023	0.680412	232000000000	7859436625	1	1	0.339888	0.680412	0.499532	-0.301437	0.382022	0.680412	0.561457	13.7133	2.99e-14	1.69e-06	1.54e-13	3.29e-06	0.00332261	0.00770845	NA	DEg	down
MAP2K3	2.64e-09	7.41e-09	0.011236	0.0927835	12287.6	723922	0.999999	1	0.011236	0.0927835	0.121099	-0.916861	0.011236	0.0927835	0.121099	13.6207	0.414228	0.800408	0.442042	0.85313	0.00346972	0.00802682	NA	DEg	down
TBL1XR1	2.64e-09	7.41e-09	0.011236	0.0927835	12287.6	723922	0.999999	1	0.011236	0.0927835	0.121099	-0.916861	0.011236	0.0927835	0.121099	13.6207	0.414228	0.800408	0.442042	0.85313	0.00346972	0.00802682	NA	DEg	down
SMIM22	7.87e-10	2.21e-10	1.13483	1.61856	42621807461	1698427492	1	1	0.86236	1.61856	0.532795	-0.27344	1.13483	1.61856	0.701138	13.4855	0	0	0	0	0.00369605	0.00853825	NA	DEg	down
ATP6V1F	0.774976	4.8e-09	0.162279	0.14433	18710.5	7.29861e+06	0.999991	1	0.0337079	0.14433	0.233547	-0.631625	0.0365169	0.14433	0.25301	13.4659	0.267514	0.81992	0.299104	0.872881	0.00373005	0.00859235	NA	DEg	down
VPS29	3.1e-13	4.34e-07	0.00280899	0.0618557	15789.7	19085	1	0.999997	0.00280899	0.0618557	0.045412	-1.34283	0.00280899	0.0618557	0.045412	13.2345	0.611885	0.77214	0.634706	0.826318	0.00415606	0.0095466	NA	DEg	down
REG4	6.87e-10	0	1.48596	2.04115	2243811965	271.732	1	0.992544	1.3118	2.04124	0.642648	-0.192027	1.48596	2.04124	0.727968	13.1881	0	0	0	0	0.00424704	0.00974179	NA	DEg	down
BRD2	0.677473	2.36e-09	0.897058	0.216495	12927.2	7.89125e+08	0.999931	1	0.191011	0.216495	0.88229	-0.0543886	0.289326	0.216495	1.33641	13.1433	3.79e-05	0.00119023	7.31e-05	0.00180769	0.00433665	0.00991932	NA	DEg	up
ABHD11	2.06e-08	4.8e-09	0.0337078	0.14433	228982	7.29861e+06	1	1	0.0337079	0.14433	0.233547	-0.631625	0.0337079	0.14433	0.233547	13.0465	0.27847	0.0741654	0.309411	0.0915495	0.00453714	0.0103633	NA	DEg	down
ATP5PB	4.07e-09	1.64e-09	0.132022	0.298969	551000000000	3019087126	1	1	0.132022	0.298969	0.441592	-0.354978	0.132022	0.298969	0.441592	13.043	0.000234598	0.00600256	0.000413451	0.00853399	0.00454459	0.0103657	NA	DEg	down
ORMDL2	3.04e-12	1.1e-07	0.00561798	0.072165	17050.6	18421.9	1	0.999996	0.00561798	0.0721649	0.0778491	-1.10875	0.00561798	0.0721649	0.0778491	13.0057	0.63484	0.918806	0.652434	0.946455	0.00462439	0.0105182	NA	DEg	down
WASF2	3.04e-12	1.1e-07	0.00561798	0.072165	17050.6	18421.9	1	0.999996	0.00561798	0.0721649	0.0778491	-1.10875	0.00561798	0.0721649	0.0778491	13.0057	0.63484	0.918806	0.652434	0.946455	0.00462439	0.0105182	NA	DEg	down
EPS8L1	0.981455	1.1e-07	0.60586	0.072165	15706.1	18421.9	0.999961	0.999996	0.00842697	0.0721649	0.116774	-0.932655	0.011236	0.0721649	0.155698	12.9478	0.448844	0.392639	0.476128	0.442341	0.00475086	0.0107757	NA	DEg	down
PPP1R12A	2.23e-08	3.43e-09	0.0449438	0.164948	1.77296e+07	3.07808e+07	1	1	0.0449438	0.164948	0.272472	-0.564678	0.0449438	0.164948	0.272472	12.6672	0.156335	0.316892	0.179533	0.360196	0.00541458	0.0122469	NA	DEg	down
PSME2	7.13e-09	1.13e-10	0.575843	0.917526	13400000000000	3744673225	1	1	0.446629	0.917526	0.486776	-0.312671	0.575843	0.917526	0.627604	12.6565	0	1.11e-16	0	5.49e-16	0.00544154	0.0122908	NA	DEg	down
PIM3	1.18e-08	3e-09	0.0561798	0.185567	9.39412e+07	2.22775e+08	1	1	0.0561798	0.185567	0.302747	-0.518921	0.0561798	0.185567	0.302747	12.547	0.0222354	0.0170394	0.029714	0.0232593	0.00572596	0.0128973	NA	DEg	down
SNRPB	6.64e-10	7.94e-10	0.668539	0.371134	7717333070	24697001090	1	1	0.578652	0.371134	1.55914	0.192886	0.668539	0.371134	1.80134	12.4823	1.11e-16	9.02e-13	7.49e-16	2.96e-12	0.00590094	0.013273	NA	DEg	up
EIF6	1.45e-09	2.25e-10	0.401685	0.690722	9260000000000	6890212512	1	1	0.370787	0.690722	0.53681	-0.270179	0.401685	0.690722	0.581545	12.3954	0.00148679	1.15e-10	0.00238385	3.32e-10	0.00614436	0.0138014	NA	DEg	down
AKR1B10	9.13e-09	3e-09	0.421348	0.185567	23500000000000	2.22775e+08	1	1	0.376404	0.185567	2.0284	0.307154	0.421348	0.185567	2.2706	12.37	8.91e-07	0.0222739	2.07e-06	0.0299001	0.00621735	0.0139461	NA	DEg	up
ANXA1	0.558518	2.26e-09	0.820779	0.206186	17350	7.18789e+08	0.999953	1	0.247191	0.206186	1.19888	0.0787744	0.36236	0.206186	1.75744	12.1558	0.00296311	0.00110418	0.00459437	0.00167986	0.00686814	0.0153423	NA	DEg	up
FUT2	7.51e-09	1.74e-09	0.0814607	0.226804	6621562590	1209748059	1	1	0.0814607	0.226804	0.359168	-0.444703	0.0814607	0.226804	0.359168	12.0508	0.00765371	0.0210158	0.0111669	0.0283825	0.00721107	0.0160862	NA	DEg	down
ACADVL	0.251646	2.26e-10	0.908361	0.814433	13181.8	2496661499	0.999931	1	0.446629	0.814433	0.548393	-0.260908	0.679775	0.814433	0.834661	11.9036	0	1.08e-11	0	3.32e-11	0.00772073	0.0171444	NA	DEg	down
CPNE3	3.95e-08	7.41e-09	0.0140449	0.0927835	16271.3	723922	0.999999	1	0.0140449	0.0927835	0.151373	-0.819951	0.0140449	0.0927835	0.151373	11.9017	0.358958	0.660989	0.389126	0.7148	0.00772765	0.0171444	NA	DEg	down
SQOR	3.95e-08	7.41e-09	0.0140449	0.0927835	16271.3	723922	0.999999	1	0.0140449	0.0927835	0.151373	-0.819951	0.0140449	0.0927835	0.151373	11.9017	0.358958	0.660989	0.389126	0.7148	0.00772765	0.0171444	NA	DEg	down
EIF3I	2.58e-08	4.33e-09	0.0421348	0.154639	1.08776e+07	1.40667e+07	1	1	0.0421348	0.154639	0.272472	-0.564678	0.0421348	0.154639	0.272472	11.8755	0.173149	0.0611855	0.197315	0.0759485	0.00782222	0.0173305	NA	DEg	down
ESRRA	1.16e-08	2.26e-09	0.0702247	0.206186	1240960231	7.18789e+08	1	1	0.0702247	0.206186	0.34059	-0.467768	0.0702247	0.206186	0.34059	11.8691	0.0130714	0.0122163	0.0183206	0.0168566	0.0078454	0.0173582	NA	DEg	down
TIMM8B	1.88e-08	3.43e-09	0.0477528	0.164948	2.74133e+07	3.07808e+07	1	1	0.0477528	0.164948	0.289501	-0.538349	0.0477528	0.164948	0.289501	11.7931	0.268535	0.131606	0.299869	0.156172	0.00812666	0.017956	NA	DEg	down
ZFP36	1.88e-09	1.25e-10	0.643258	0.989691	2960000000000	9345870290	1	1	0.497191	0.989691	0.50237	-0.298976	0.643258	0.989691	0.649959	11.7868	0	2.69e-08	0	6.26e-08	0.0081503	0.0179838	NA	DEg	down
RNF181	1.81e-08	3e-09	0.0589888	0.185567	9.21034e+07	2.22775e+08	1	1	0.0589888	0.185567	0.317884	-0.497731	0.0589888	0.185567	0.317884	11.7685	0.0234129	0.0373923	0.0311007	0.0478837	0.0082198	0.018088	NA	DEg	down
PSMB3	1.71e-09	1.54e-09	0.505618	0.257732	99472345681	9.73696e+08	1	1	0.426966	0.257732	1.65663	0.219225	0.505618	0.257732	1.9618	11.7704	4.7e-10	3.65e-07	1.39e-09	7.52e-07	0.00821247	0.018088	NA	DEg	up
CLCN3	1.11e-08	3.19e-09	0.0533708	0.175258	6.86545e+07	4.96003e+07	1	1	0.0533708	0.175258	0.304527	-0.516374	0.0533708	0.175258	0.304527	11.7612	0.0395622	0.0435332	0.0502288	0.0550349	0.00824753	0.0181	NA	DEg	down
FUOM	1.11e-08	3.19e-09	0.0533708	0.175258	6.86545e+07	4.96003e+07	1	1	0.0533708	0.175258	0.304527	-0.516374	0.0533708	0.175258	0.304527	11.7612	0.0395622	0.0435332	0.0502288	0.0550349	0.00824753	0.0181	NA	DEg	down
CLIC1	2.17e-10	0	1.17416	1.63919	47153708850	290.972	1	0.994398	0.985955	1.63918	0.601495	-0.220768	1.17416	1.63918	0.71631	11.6945	0	0	0	0	0.00850646	0.0186306	NA	DEg	down
PDIA6	7.98e-09	2.39e-09	0.0955056	0.247423	5921812897	8.99505e+08	1	1	0.0955056	0.247423	0.386002	-0.413411	0.0955056	0.247423	0.386002	11.6895	0.00641315	0.011196	0.00956065	0.0154728	0.00852603	0.0186356	NA	DEg	down
MRPL51	4.74e-09	8.93e-10	0.143258	0.319588	1050000000000	13528574774	1	1	0.143258	0.319588	0.44826	-0.34847	0.143258	0.319588	0.44826	11.5477	0.000567478	0.00262202	0.000947571	0.00383816	0.00910455	0.0198467	NA	DEg	down
OST4	2.9e-10	0	1.2809	1.76289	960550346	278.005	1	0.993699	1.05618	1.76289	0.59912	-0.222487	1.2809	1.76289	0.726592	11.5055	0	0	0	0	0.00928414	0.020211	NA	DEg	down
CSTB	2.62e-10	0	1.40449	1.90724	9.35446e+08	273.113	1	0.993065	1.11798	1.90722	0.586183	-0.231967	1.40449	1.90722	0.736411	11.4615	0	6.66e-11	0	1.93e-10	0.00947491	0.0205987	NA	DEg	down
TMEM59	7.8e-10	1.25e-10	0.581461	0.907216	3619534598	3418816977	1	1	0.514045	0.907216	0.566618	-0.24671	0.581461	0.907216	0.640928	11.4473	0	0	0	0	0.00953759	0.0207073	NA	DEg	down
ARL6IP5	2.64e-09	1.15e-08	0.011236	0.0824742	12287.6	445025	0.999999	1	0.011236	0.0824742	0.136236	-0.865708	0.011236	0.0824742	0.136236	11.3102	0.505997	0.601838	0.533575	0.656516	0.0101613	0.0219733	NA	DEg	down
CAPN2	2.64e-09	1.15e-08	0.011236	0.0824742	12287.6	445025	0.999999	1	0.011236	0.0824742	0.136236	-0.865708	0.011236	0.0824742	0.136236	11.3102	0.505997	0.601838	0.533575	0.656516	0.0101613	0.0219733	NA	DEg	down
TPM1	0.00986392	1.97e-10	0.964572	1.36082	10000.3	2149422982	0.999904	1	0.699438	1.36082	0.513981	-0.289053	0.955056	1.36082	0.701822	11.2997	0	1.23e-14	0	4.73e-14	0.0102108	0.0220509	NA	DEg	down
ASL	2.06e-08	3.38e-09	0.0337078	0.134021	228982	5.2807e+06	1	1	0.0337079	0.134021	0.251513	-0.59944	0.0337079	0.134021	0.251513	11.2364	0.599085	0.161199	0.622881	0.189271	0.0105137	0.022675	NA	DEg	down
ST13	0.109685	1.39e-10	0.653096	0.886598	12301.4	2398035716	0.999947	1	0.426966	0.886598	0.481578	-0.317333	0.581461	0.886598	0.655834	11.2112	0	2.69e-14	0	1.01e-13	0.0106367	0.0229099	NA	DEg	down
GMDS	9e-07	5.91e-09	0.0196629	0.103093	15371.9	781101	0.999999	1	0.0196629	0.103093	0.19073	-0.71958	0.0196629	0.103093	0.19073	11.1623	0.297556	0.593251	0.328975	0.650238	0.0108801	0.0234029	NA	DEg	down
LDHA	2.83e-10	0	1.14326	1.58765	5054791835	294.298	1	0.994634	0.969101	1.58763	0.610408	-0.21438	1.14326	1.58763	0.720104	10.9923	0	0	0	0	0.0117677	0.0252455	NA	DEg	down
VDAC1	5.38e-10	0	0.660112	1.00002	3104989459	419.484	1	0.997622	0.601124	1	0.601124	-0.221036	0.660112	1	0.660112	10.8995	0	1.98e-05	0	3.45e-05	0.0122818	0.0262098	NA	DEg	down
TCF25	0.259879	2.12e-10	0.869128	0.742268	14480.2	3920176740	0.99994	1	0.429775	0.742268	0.579003	-0.237319	0.643258	0.742268	0.866612	10.8364	3.77e-15	3.17e-09	2.15e-14	8.17e-09	0.0126441	0.0269476	NA	DEg	down
FLOT1	3.17e-11	1.1e-07	0.00842697	0.072165	14061	18421.9	0.999999	0.999996	0.00842697	0.0721649	0.116774	-0.932655	0.00842697	0.0721649	0.116774	10.805	0.54957	0.558522	0.57747	0.614443	0.0128285	0.0272689	NA	DEg	down
RPN2	3.17e-11	1.1e-07	0.00842697	0.072165	14061	18421.9	0.999999	0.999996	0.00842697	0.0721649	0.116774	-0.932655	0.00842697	0.0721649	0.116774	10.805	0.54957	0.558522	0.57747	0.614443	0.0128285	0.0272689	NA	DEg	down
UQCRB	1.98e-10	0	1.76404	1.28866	2469487612	456.057	1	0.997182	1.46629	1.28866	1.13784	0.0560822	1.76404	1.28866	1.3689	10.7792	0	5.87e-09	0	1.47e-08	0.0129815	0.0275582	NA	DEg	up
PPIG	3.31e-08	5.93e-09	0.0252809	0.113402	378924	1.20365e+06	1	1	0.0252809	0.113402	0.222932	-0.651828	0.0252809	0.113402	0.222932	10.7177	0.210499	0.60282	0.237746	0.656516	0.0133543	0.0283126	NA	DEg	down
COMMD6	2.24e-10	0	1.16011	1.59797	96439147319	293.856	1	0.994591	0.977528	1.59794	0.611743	-0.213431	1.16011	1.59794	0.726006	10.5323	0	2.68e-07	0	5.6e-07	0.0145431	0.0307691	NA	DEg	down
MUCL3	0.761788	4.34e-07	0.919775	0.0618557	13910.5	19085	0.999934	0.999997	0.143258	0.0618557	2.31601	0.364741	0.219101	0.0618557	3.54213	10.5312	0.00728372	0.0492484	0.0107504	0.061647	0.0145509	0.0307691	NA	DEg	up
MRPS33	3.1e-13	1.82e-07	0.00280899	0.0515464	15789.7	15943	1	0.999997	0.00280899	0.0515464	0.0544944	-1.26365	0.00280899	0.0515464	0.0544944	10.487	0.42959	0.891832	0.456247	0.926734	0.0148494	0.0313187	NA	DEg	down
YTHDC1	3.1e-13	1.82e-07	0.00280899	0.0515464	15789.7	15943	1	0.999997	0.00280899	0.0515464	0.0544944	-1.26365	0.00280899	0.0515464	0.0544944	10.487	0.42959	0.891832	0.456247	0.926734	0.0148494	0.0313187	NA	DEg	down
AUP1	3.04e-12	4.34e-07	0.00561798	0.0618557	17050.6	19085	1	0.999997	0.00561798	0.0618557	0.090824	-1.0418	0.00561798	0.0618557	0.090824	10.4607	0.628698	0.887441	0.647617	0.925935	0.0150302	0.0315771	NA	DEg	down
GTF3C6	3.04e-12	4.34e-07	0.00561798	0.0618557	17050.6	19085	1	0.999997	0.00561798	0.0618557	0.090824	-1.0418	0.00561798	0.0618557	0.090824	10.4607	0.628698	0.887441	0.647617	0.925935	0.0150302	0.0315771	NA	DEg	down
VTI1B	3.04e-12	4.34e-07	0.00561798	0.0618557	17050.6	19085	1	0.999997	0.00561798	0.0618557	0.090824	-1.0418	0.00561798	0.0618557	0.090824	10.4607	0.628698	0.887441	0.647617	0.925935	0.0150302	0.0315771	NA	DEg	down
NDUFB1	4.22e-10	0	0.97191	1.37113	4568590893	337.771	1	0.995957	0.86236	1.37113	0.628939	-0.201392	0.97191	1.37113	0.708837	10.4525	0	1.95e-08	0	4.61e-08	0.0150867	0.0316208	NA	DEg	down
IDH2	3.41e-08	4.46e-09	0.0308989	0.123711	1.31465e+06	2.41934e+06	1	1	0.0308989	0.123711	0.249766	-0.602467	0.0308989	0.123711	0.249766	10.4482	0.157735	0.431459	0.180907	0.483625	0.0151163	0.0316352	NA	DEg	down
MUC3A	3.06e-08	3.38e-09	0.0365168	0.134021	4.28397e+06	5.2807e+06	1	1	0.0365169	0.134021	0.272472	-0.564678	0.0365169	0.134021	0.272472	10.2921	0.544486	0.0749353	0.573483	0.0923718	0.01624	0.0338124	NA	DEg	down
IL32	0.106659	1.43e-10	1.03449	1.23711	12092.1	3091028987	0.999914	1	0.643258	1.23711	0.519967	-0.284024	0.924157	1.23711	0.747027	9.94394	0	0	0	0	0.0190487	0.0396096	NA	DEg	down
AURKAIP1	1.65e-09	1.03e-10	0.651685	0.969072	44508287588	2873346603	1	1	0.511236	0.969072	0.527552	-0.277735	0.651685	0.969072	0.672484	9.91638	0	2.92e-08	0	6.78e-08	0.0192905	0.0400611	NA	DEg	down
CIRBP	1.67e-09	2.12e-10	0.469101	0.742268	226000000000	3920176740	1	1	0.407303	0.742268	0.548728	-0.260643	0.469101	0.742268	0.631983	9.91171	1.55e-15	6.87e-14	9.41e-15	2.49e-13	0.0193317	0.0400955	NA	DEg	down
ANKRD36C	0.881582	5.04e-11	1.42326	0.0206186	17062.1	13501	0.999917	0.999998	0.0898876	0.0206186	4.35955	0.639442	0.168539	0.0206186	8.17416	9.81081	0.155631	0.110768	0.179187	0.133041	0.0202447	0.0418821	NA	DEg	up
AL121761.2	3.95e-08	1.15e-08	0.0140449	0.0824742	16271.3	445025	0.999999	1	0.0140449	0.0824742	0.170295	-0.768798	0.0140449	0.0824742	0.170295	9.74527	0.382474	0.603281	0.41161	0.656516	0.0208603	0.0429913	NA	DEg	down
MAP2K2	3.95e-08	1.15e-08	0.0140449	0.0824742	16271.3	445025	0.999999	1	0.0140449	0.0824742	0.170295	-0.768798	0.0140449	0.0824742	0.170295	9.74527	0.382474	0.603281	0.41161	0.656516	0.0208603	0.0429913	NA	DEg	down
H1F0	0.857442	2.36e-13	0.847276	0.0103093	12205.9	10885.5	0.999931	0.999999	0.0814607	0.0103093	7.90169	0.89772	0.120787	0.0103093	11.7163	9.57866	0.149634	0.453113	0.17273	0.506621	0.0225091	0.0462134	NA	DEg	up
BLOC1S1	5e-10	1.46e-10	0.648876	0.958763	2455910938	8119365418	1	1	0.601124	0.958763	0.626978	-0.202747	0.648876	0.958763	0.676785	9.52241	0	2.51e-10	0	6.97e-10	0.0230942	0.0473547	NA	DEg	down
RPL22L1	3.72e-10	0	0.955056	1.3299	5557727694	342.616	1	0.996133	0.839888	1.3299	0.631543	-0.199597	0.955056	1.3299	0.718143	9.41427	0	1.05e-08	0	2.54e-08	0.0242611	0.0496847	NA	DEg	down
